# Supplementary material for: The Proximity of PD-1−CD103+ Tissue-Resident CD8+ T Cells to Tumor Cells Is Correlated with Improved Clinical Outcomes in Patients with Cholangiocarcinoma
Source: Cancers (Basel). 2026 Feb 19;18(4):680. doi: 10.3390/cancers18040680 (PMC12939198; doi:10.3390/cancers18040680)
Supplement: Supplementary file 1 [file cancers-18-00680-s001.zip › Table S1.xlsx]

## Sheet: Sheet1
Table S1. Characteristics of patients
Parameter	Stratification	Number of patients
Gender	Male	38
	Female	29
Age	＜65	42
	≥65	25
Status	Deceased	23
	Survival	44
Tumor	T1	24
	T2	28
	T3	14
	T- (metastasis)	1
Lymph Node	N0	51
	N1	12
	N2	3
	N- (metastasis)	1
Metastasis	M0	51
	M1	16
Stage	Ⅰ	16
	Ⅱ	23
	Ⅲ	13
	Ⅳ	15
Cancer type	Intrahepatic cholangiocarcinoma
Disease status	Primary, Treatment-naive
Therapies	Surgical resection, Chemotherapy and Supportive Care
