# Supplementary material for: The Proximity of PD-1−CD103+ Tissue-Resident CD8+ T Cells to Tumor Cells Is Correlated with Improved Clinical Outcomes in Patients with Cholangiocarcinoma
Source: Cancers (Basel). 2026 Feb 19;18(4):680. doi: 10.3390/cancers18040680 (PMC12939198; doi:10.3390/cancers18040680)
Supplement: Supplementary file 1 [file cancers-18-00680-s001.zip › Table S2.xlsx]

## Sheet: Sheet1
Table S2. Panel information
Antibody	Supplier	Catalog #	Dilution factor	AR buffer	Fluorophore	Order
CD8a	CST	85336s	1:200	Tris-EDTA, pH = 9	570	1
CD69	Abcam	ab233396	1:400	Tris-EDTA, pH = 9	620	2
PD-1	CST	84651s	1:250	citrate, pH = 6	690	3
TCF-1	CST	2203t	1:200	citrate, pH = 6	520	4
CD103	Abcam	ab224202	1:1000	Tris-EDTA, pH = 9	780	5
pan-keratin	CST	4545s	1:1200	Tris-EDTA, pH = 9	480	6
