# Supplementary material for: The Proximity of PD-1−CD103+ Tissue-Resident CD8+ T Cells to Tumor Cells Is Correlated with Improved Clinical Outcomes in Patients with Cholangiocarcinoma
Source: Cancers (Basel). 2026 Feb 19;18(4):680. doi: 10.3390/cancers18040680 (PMC12939198; doi:10.3390/cancers18040680)
Supplement: Supplementary file 1 [file cancers-18-00680-s001.zip › Table S3.xlsx]

## Sheet: Table S3
Table S3. Differentially Expressed Gene between TRM subsets
Gene	pvalue	avg_log2FC	pct.1	pct.2	p.adjust	Cluster
FCER1G	5.17562977311779e-203	4.00404	0.329	0.04	1.75220945968903e-198	PD-1(-)TRM
AREG	4.8308821346404e-149	2.81244	0.429	0.138	1.63549514668251e-144	PD-1(-)TRM
TYROBP	0	2.79615	0.584	0.121	0	PD-1(-)TRM
TXK	3.34332431115853e-228	2.78043	0.468	0.096	1.13188244554272e-223	PD-1(-)TRM
NCAM1	4.65018122900756e-210	2.40614	0.46	0.1	1.57431885508051e-205	PD-1(-)TRM
ZBTB16	2.26561957657343e-101	2.15402	0.279	0.07	7.67025507648934e-97	PD-1(-)TRM
TRDC	5.28223489396535e-256	1.8918	0.644	0.177	1.78830062335197e-251	PD-1(-)TRM
LYN	2.32946907779823e-108	1.8112	0.336	0.097	7.88641756288592e-104	PD-1(-)TRM
LAT2	6.62619313359063e-91	1.75986	0.309	0.096	2.24329768537711e-86	PD-1(-)TRM
TLE1	2.58076534620828e-75	1.71285	0.252	0.074	8.73718107958813e-71	PD-1(-)TRM
MCTP2	6.31269473664847e-148	1.63224	0.603	0.265	2.13716280309234e-143	PD-1(-)TRM
KLRC1	1.90107565297734e-75	1.60079	0.4	0.188	6.43609162315478e-71	PD-1(-)TRM
KCNQ5	6.59838268847833e-53	1.5275	0.26	0.106	2.23388245918434e-48	PD-1(-)TRM
PLCG2	5.18269375572886e-105	1.43341	0.451	0.18	1.75460097100201e-100	PD-1(-)TRM
XCL1	1.489728284012e-77	1.40059	0.48	0.242	5.04347510552262e-73	PD-1(-)TRM
PDGFD	4.33825985930372e-67	1.37666	0.301	0.113	1.46871787536728e-62	PD-1(-)TRM
YES1	4.32571158963508e-61	1.33851	0.374	0.179	1.46446965867096e-56	PD-1(-)TRM
KLRC2	6.80195726926481e-148	1.3287	0.628	0.275	2.3028026335096e-143	PD-1(-)TRM
KLRC3	1.77182428200048e-157	1.29023	0.649	0.273	5.99851110671262e-153	PD-1(-)TRM
KIR2DL4	7.39690622230351e-51	1.28422	0.272	0.113	2.50422260156085e-46	PD-1(-)TRM
TNFRSF18	2.20646552697602e-37	1.19182	0.363	0.211	7.46998904157733e-33	PD-1(-)TRM
GNLY	1.46395369157626e-100	1.12865	0.74	0.491	4.95621522283143e-96	PD-1(-)TRM
IL2RB	1.32304093970942e-71	1.11659	0.553	0.325	4.47915510138625e-67	PD-1(-)TRM
CMC1	1.30208692902584e-17	1.09726	0.461	0.38	4.40821529821699e-13	PD-1(-)TRM
XCL2	2.93503097981119e-64	1.07959	0.614	0.385	9.93654738215077e-60	PD-1(-)TRM
DGKD	5.4175023026534e-49	1.05181	0.399	0.218	1.83409540456331e-44	PD-1(-)TRM
IL12RB2	3.88922520014951e-40	1.04559	0.32	0.167	1.31669719151062e-35	PD-1(-)TRM
AUTS2	4.84993443134724e-65	1.00733	0.474	0.249	1.64194530173261e-60	PD-1(-)TRM
CD160	2.91893105409395e-33	0.997981	0.254	0.126	9.88204108363506e-29	PD-1(-)TRM
ABHD2	3.15527880273315e-34	0.994695	0.29	0.152	1.06821963866531e-29	PD-1(-)TRM
NCALD	1.49575481350191e-61	0.972922	0.519	0.298	5.0638779211107e-57	PD-1(-)TRM
CD247	5.64544281624658e-50	0.950167	0.786	0.677	1.91126466544028e-45	PD-1(-)TRM
STARD3NL	6.55640365178511e-33	0.934777	0.304	0.164	2.21967045631185e-28	PD-1(-)TRM
CHN2	2.06323339826956e-39	0.914636	0.326	0.171	6.9850766698416e-35	PD-1(-)TRM
KLF2	5.15128422813874e-24	0.888749	0.324	0.207	1.74396727543637e-19	PD-1(-)TRM
PRMT9	3.4295290468192e-25	0.888716	0.319	0.196	1.16106705880064e-20	PD-1(-)TRM
FOSL2	1.80210729447415e-45	0.882527	0.46	0.276	6.10103424544225e-41	PD-1(-)TRM
GFOD1	1.87189651222685e-37	0.859159	0.341	0.185	6.33730564214399e-33	PD-1(-)TRM
ATP8B4	4.58982295944443e-71	0.858288	0.543	0.291	1.55388456291991e-66	PD-1(-)TRM
MATK	2.46264687178874e-48	0.857653	0.466	0.271	8.33729098444078e-44	PD-1(-)TRM
IKZF2	1.99046819936132e-62	0.852601	0.492	0.262	6.73873008893774e-58	PD-1(-)TRM
CHPT1	6.53693587518083e-27	0.846282	0.258	0.14	2.21307964054247e-22	PD-1(-)TRM
CTSW	9.84253644652589e-78	0.845785	0.71	0.457	3.33219071397134e-73	PD-1(-)TRM
SKAP2	7.65234769052349e-28	0.840233	0.293	0.167	2.59070231062673e-23	PD-1(-)TRM
BAZ2B	8.86495270074601e-27	0.83753	0.259	0.14	3.00122973683756e-22	PD-1(-)TRM
MAP3K8	8.25281283279816e-29	0.837354	0.379	0.24	2.79398978454382e-24	PD-1(-)TRM
CLIC3	4.20632564126124e-18	0.832878	0.379	0.271	1.42405154584899e-13	PD-1(-)TRM
ELL2	4.39855861088235e-42	0.831776	0.455	0.276	1.48913201771422e-37	PD-1(-)TRM
NCR3	1.56874541400248e-28	0.806543	0.277	0.151	5.3109875991054e-24	PD-1(-)TRM
PDE4A	1.02931480853739e-29	0.80412	0.31	0.172	3.48474528430333e-25	PD-1(-)TRM
CEBPD	3.7703268651499e-25	0.801242	0.328	0.202	1.2764441601965e-20	PD-1(-)TRM
NR4A1	2.01944304109152e-28	0.785487	0.335	0.201	6.83682441561533e-24	PD-1(-)TRM
PIK3AP1	7.56889341683184e-30	0.779625	0.368	0.227	2.56244886626842e-25	PD-1(-)TRM
MYBL1	8.29496257514653e-29	0.771984	0.32	0.184	2.80825957981586e-24	PD-1(-)TRM
ENSG00000290036	2.80056931196595e-49	0.771136	0.447	0.243	9.48132740566072e-45	PD-1(-)TRM
NFKB1	9.68829819794908e-36	0.761906	0.574	0.403	3.27997335491566e-31	PD-1(-)TRM
BACH2	3.45957893219447e-19	0.755551	0.342	0.234	1.17124044749444e-14	PD-1(-)TRM
KLRD1	2.20817269006882e-99	0.749736	0.88	0.633	7.47576864222799e-95	PD-1(-)TRM
RASGEF1B	2.56548211603752e-24	0.749183	0.372	0.241	8.68543970384501e-20	PD-1(-)TRM
UBASH3B	5.5580973680163e-30	0.743506	0.374	0.229	1.88169386394192e-25	PD-1(-)TRM
HOPX	1.70067507349268e-53	0.728688	0.694	0.496	5.75763546130946e-49	PD-1(-)TRM
RRAS2	6.82210603565816e-29	0.699125	0.323	0.187	2.30962399837207e-24	PD-1(-)TRM
REL	7.39086070368345e-31	0.686882	0.658	0.524	2.50217589123203e-26	PD-1(-)TRM
SLC16A3	2.6661245923837e-15	0.685159	0.258	0.168	9.02616480751501e-11	PD-1(-)TRM
TRG-AS1	1.15803828755296e-45	0.682676	0.643	0.454	3.92053862251054e-41	PD-1(-)TRM
FOS	4.44486292933762e-38	0.680227	0.751	0.595	1.50480834472725e-33	PD-1(-)TRM
SESN1	1.14995849796502e-19	0.677397	0.267	0.162	3.89318449486058e-15	PD-1(-)TRM
RIN3	1.63830960199341e-40	0.676057	0.533	0.345	5.54649715754868e-36	PD-1(-)TRM
GSTP1	4.22182373335749e-33	0.667821	0.695	0.561	1.42929842492818e-28	PD-1(-)TRM
PIK3R1	1.73185702902149e-43	0.666113	0.679	0.506	5.86320197175226e-39	PD-1(-)TRM
CD7	2.79721317509249e-53	0.661266	0.861	0.741	9.46996520427564e-49	PD-1(-)TRM
IER2	6.89239863672907e-34	0.656809	0.715	0.575	2.33342155846463e-29	PD-1(-)TRM
RERE	1.47965836884308e-19	0.647525	0.342	0.225	5.00938340771825e-15	PD-1(-)TRM
LINC01004	1.30731690979425e-14	0.638903	0.311	0.215	4.42592139810844e-10	PD-1(-)TRM
ZNF331	2.99947020268673e-34	0.624556	0.657	0.499	1.01547063711959e-29	PD-1(-)TRM
PITPNC1	9.07219902541549e-48	0.620179	0.824	0.683	3.07139298005441e-43	PD-1(-)TRM
DOCK5	1.88790743798833e-21	0.617262	0.324	0.208	6.39151063130949e-17	PD-1(-)TRM
VAV3	2.99949440548429e-28	0.608388	0.503	0.354	1.01547883097671e-23	PD-1(-)TRM
GADD45B	3.85474940265784e-22	0.605356	0.438	0.307	1.30502541026981e-17	PD-1(-)TRM
AOAH	4.69650393601107e-45	0.599729	0.796	0.641	1.59000140753655e-40	PD-1(-)TRM
PATJ	5.19041966325344e-19	0.5954	0.264	0.16	1.75721657699445e-14	PD-1(-)TRM
GNPTAB	1.57911270226815e-29	0.582087	0.524	0.358	5.34608605352884e-25	PD-1(-)TRM
FNDC3B	3.09064559067561e-26	0.58162	0.453	0.301	1.04633806472323e-21	PD-1(-)TRM
ABCB1	2.81865805425148e-39	0.579766	0.489	0.301	9.5425668426684e-35	PD-1(-)TRM
FBXO34	1.57970803477622e-19	0.575327	0.39	0.268	5.3481015517349e-15	PD-1(-)TRM
AKT3	6.56727872875547e-22	0.571809	0.516	0.388	2.22335221362017e-17	PD-1(-)TRM
NR4A2	2.65765778718538e-20	0.571442	0.586	0.463	8.9975004385161e-16	PD-1(-)TRM
METRNL	2.26073461391749e-24	0.562686	0.541	0.402	7.65371703541767e-20	PD-1(-)TRM
CCDC69	1.8547443372456e-14	0.549254	0.277	0.183	6.27923695374497e-10	PD-1(-)TRM
SOS2	8.78035709235071e-15	0.538061	0.29	0.196	2.97258989361533e-10	PD-1(-)TRM
IMMP2L	1.75726733925743e-12	0.535965	0.288	0.203	5.94922857705603e-08	PD-1(-)TRM
NFKBIA	7.79013362948825e-16	0.533408	0.682	0.583	2.63734974026325e-11	PD-1(-)TRM
CD55	3.72314389729012e-18	0.528544	0.332	0.222	1.26047036642757e-13	PD-1(-)TRM
B4GALT1	2.00201714235693e-24	0.52345	0.469	0.327	6.77782903544938e-20	PD-1(-)TRM
HIP1	5.03024131016512e-12	0.522782	0.274	0.191	1.7029881955564e-07	PD-1(-)TRM
ABL1	4.44516057263071e-15	0.519291	0.255	0.165	1.50490911186413e-10	PD-1(-)TRM
CLNK	5.80410485634848e-17	0.511778	0.309	0.205	1.96497969911678e-12	PD-1(-)TRM
NFE2L2	7.28869163551064e-20	0.507178	0.463	0.335	2.46758655320213e-15	PD-1(-)TRM
MIDN	1.83167042818052e-14	0.506371	0.301	0.203	6.20112023460514e-10	PD-1(-)TRM
ENSG00000232855	9.14028780605895e-11	0.504054	0.255	0.178	3.09444443674126e-06	PD-1(-)TRM
FCRL6	2.73879127631594e-12	0.503534	0.295	0.207	9.27217786596762e-08	PD-1(-)TRM
VPS37B	9.17903560177107e-19	0.503159	0.515	0.389	3.1075625029796e-14	PD-1(-)TRM
LITAF	5.6099201420227e-30	0.500983	0.629	0.47	1.89923846408178e-25	PD-1(-)TRM
GPR65	1.35702892896465e-13	0.49464	0.404	0.301	4.59422143900981e-09	PD-1(-)TRM
ESYT2	6.78442149226225e-17	0.491724	0.519	0.399	2.29686589620539e-12	PD-1(-)TRM
CASK	9.72003599166632e-21	0.488535	0.617	0.487	3.29071818497863e-16	PD-1(-)TRM
ENSG00000274265	2.48750110152811e-16	0.487481	0.364	0.254	8.42143497922341e-12	PD-1(-)TRM
CTNNB1	2.36431624598749e-13	0.484521	0.442	0.341	8.00439265079065e-09	PD-1(-)TRM
PABPC1	5.69344098309381e-42	0.48296	0.858	0.75	1.92751444482641e-37	PD-1(-)TRM
CHD9	1.25995586803087e-18	0.482427	0.397	0.274	4.26558059121851e-14	PD-1(-)TRM
SEC14L1	1.81920232395505e-10	0.480368	0.276	0.197	6.15890946774982e-06	PD-1(-)TRM
IFNGR1	1.36255034698431e-10	0.480318	0.282	0.203	4.61291419971538e-06	PD-1(-)TRM
STAM	1.99734527554743e-15	0.479761	0.29	0.193	6.76201243036583e-11	PD-1(-)TRM
KLRB1	8.14817317063551e-18	0.476667	0.452	0.338	2.75856402691865e-13	PD-1(-)TRM
CCPG1	1.52753606993479e-09	0.475934	0.265	0.191	5.17147336476422e-05	PD-1(-)TRM
FOXO3	1.10020834447763e-07	0.475921	0.265	0.201	0.00372475535022903	PD-1(-)TRM
ADD3	1.92937359772651e-10	0.470199	0.279	0.201	6.5318943151031e-06	PD-1(-)TRM
ENSG00000291214	1.48416897105986e-10	0.468552	0.291	0.213	5.02465405152315e-06	PD-1(-)TRM
CLDND1	3.93896509114396e-12	0.468306	0.332	0.238	1.33353663160679e-07	PD-1(-)TRM
ELF2	3.99362912655799e-12	0.464925	0.282	0.197	1.35204314079621e-07	PD-1(-)TRM
PRF1	7.34028864476697e-24	0.459718	0.684	0.541	2.48505472068586e-19	PD-1(-)TRM
RANBP2	9.4795345628765e-13	0.458573	0.569	0.475	3.20929642626184e-08	PD-1(-)TRM
PLCL2	1.42747370783226e-11	0.456016	0.41	0.323	4.83271223786613e-07	PD-1(-)TRM
OFD1	1.51288172278481e-12	0.455849	0.421	0.321	5.12186107248796e-08	PD-1(-)TRM
CCL3	1.30273097632008e-11	0.455523	0.501	0.412	4.41039572033163e-07	PD-1(-)TRM
TENT4B	2.3962506245784e-10	0.453008	0.286	0.207	8.11250648951016e-06	PD-1(-)TRM
CTSA	8.49993504691473e-08	0.444436	0.307	0.24	0.00287765301013298	PD-1(-)TRM
FOSB	2.45939400573849e-12	0.443528	0.523	0.431	8.32627840642766e-08	PD-1(-)TRM
ZDHHC20	1.53381080994251e-11	0.441282	0.403	0.312	5.19271649706037e-07	PD-1(-)TRM
VWA8	2.008934715369e-07	0.44104	0.274	0.212	0.00680124847888176	PD-1(-)TRM
APMAP	3.55210861382562e-16	0.439545	0.418	0.306	1.20256637121066e-11	PD-1(-)TRM
ITCH	2.61359613667138e-15	0.436097	0.421	0.303	8.84832972070095e-11	PD-1(-)TRM
ZFP36	1.45156571968978e-24	0.430934	0.82	0.714	4.91427574400975e-20	PD-1(-)TRM
CLASP2	3.01679599283537e-14	0.4306	0.349	0.248	1.02133628337441e-09	PD-1(-)TRM
TALAM1	2.89645944102303e-10	0.429215	0.57	0.495	9.80596343758346e-06	PD-1(-)TRM
ZNF609	6.35601591391953e-11	0.423081	0.399	0.311	2.15182918765746e-06	PD-1(-)TRM
LPP	2.29074952486617e-18	0.414944	0.588	0.466	7.75533251643442e-14	PD-1(-)TRM
SMYD3	9.84487523399246e-13	0.412158	0.515	0.421	3.33298251046815e-08	PD-1(-)TRM
CSRNP1	1.88845019726826e-09	0.409933	0.254	0.182	6.3933481428517e-05	PD-1(-)TRM
IFRD1	1.95613640895312e-08	0.402397	0.365	0.288	0.00066224998125108	PD-1(-)TRM
WWOX	4.34492897226244e-07	0.400265	0.273	0.212	0.0147097570355945	PD-1(-)TRM
TSC22D2	7.68261728882034e-07	0.397538	0.258	0.197	0.0260095008313012	PD-1(-)TRM
BCAS3	2.44223390325381e-11	0.392882	0.404	0.31	8.26818287946578e-07	PD-1(-)TRM
SACM1L	4.0092336651274e-12	0.392595	0.339	0.245	1.35732605732888e-07	PD-1(-)TRM
FAM177A1	7.07579456389395e-09	0.390502	0.542	0.462	0.00023955102496063	PD-1(-)TRM
MGAT5	5.54793792546312e-09	0.389781	0.38	0.304	0.000187825438466554	PD-1(-)TRM
RNF125	2.32064570705129e-16	0.389764	0.508	0.391	7.85654604122213e-12	PD-1(-)TRM
TNRC6C	3.73050142896305e-11	0.389404	0.357	0.265	1.26296125877544e-06	PD-1(-)TRM
BRAF	1.13173956091967e-08	0.388478	0.475	0.398	0.000383150428349354	PD-1(-)TRM
ANTKMT	5.43606236739947e-11	0.382491	0.299	0.213	1.84037891448309e-06	PD-1(-)TRM
TGFB1	6.55072345741796e-19	0.380727	0.654	0.53	2.21774742650885e-14	PD-1(-)TRM
TLE4	1.08071427864923e-09	0.380143	0.346	0.261	3.65875819036695e-05	PD-1(-)TRM
PRKX	1.59731863972944e-14	0.378536	0.396	0.292	5.40772225480401e-10	PD-1(-)TRM
MPP7	1.95532025101367e-08	0.378415	0.284	0.212	0.000661973670980679	PD-1(-)TRM
ADD1	2.87079113375985e-08	0.376925	0.339	0.265	0.000971906338334397	PD-1(-)TRM
IRF1	8.27667670272614e-11	0.373809	0.566	0.48	2.80206889770794e-06	PD-1(-)TRM
CD81	2.93115593934334e-11	0.373809	0.685	0.609	9.92342843264686e-07	PD-1(-)TRM
SCLT1	9.10822484930166e-09	0.372023	0.345	0.269	0.000308358952273108	PD-1(-)TRM
CD63	8.87335982280247e-30	0.371753	0.867	0.748	3.00407596800978e-25	PD-1(-)TRM
RPS4Y1	4.99351649922441e-09	0.362973	0.301	0.226	0.000169055501081243	PD-1(-)TRM
STAT4	1.95571438800945e-19	0.361747	0.795	0.706	6.621071060606e-15	PD-1(-)TRM
SERTAD1	1.69448665538165e-06	0.359438	0.345	0.281	0.0573668457179459	PD-1(-)TRM
TBL1X	5.99203397915464e-08	0.356388	0.251	0.184	0.00202860310364281	PD-1(-)TRM
IFITM2	7.67155631589307e-23	0.354035	0.854	0.777	2.5972053907456e-18	PD-1(-)TRM
ATM	2.88631735922307e-08	0.351011	0.452	0.373	0.000977162741964969	PD-1(-)TRM
MSH3	6.77697341705788e-08	0.349876	0.284	0.216	0.00229434435034494	PD-1(-)TRM
SCML4	3.76816083027835e-13	0.349868	0.573	0.466	1.27571084909074e-08	PD-1(-)TRM
MT-ND3	7.22671179427302e-43	0.347529	0.992	0.984	2.44660327795113e-38	PD-1(-)TRM
SIPA1	3.33876361932929e-07	0.347354	0.259	0.195	0.0113033842332393	PD-1(-)TRM
SPAG1	1.54949498260948e-08	0.346678	0.257	0.188	0.00052458152636244	PD-1(-)TRM
BORCS5	3.87162156193666e-05	0.346371	0.352	0.298	1	PD-1(-)TRM
ZSWIM6	1.25753743176135e-08	0.346179	0.429	0.35	0.000425739297522805	PD-1(-)TRM
RAB8B	8.84478722547511e-14	0.345644	0.631	0.537	2.9944027151846e-09	PD-1(-)TRM
PPP3CA	1.39778326003281e-13	0.342613	0.518	0.407	4.73219522684109e-09	PD-1(-)TRM
TPST2	2.48438958363622e-08	0.339074	0.287	0.213	0.000841090093540043	PD-1(-)TRM
UBE2J1	8.47446909547081e-08	0.338719	0.255	0.188	0.00286903151227164	PD-1(-)TRM
DUSP2	1.91370270522673e-19	0.338655	0.78	0.67	6.47884050854511e-15	PD-1(-)TRM
MSL2	1.01457897536351e-07	0.337135	0.273	0.207	0.00343485712109315	PD-1(-)TRM
SUN2	1.63013992101525e-11	0.336324	0.436	0.335	5.51883870259714e-07	PD-1(-)TRM
EIF3G	5.39316169645935e-08	0.335036	0.586	0.519	0.00182585489233631	PD-1(-)TRM
TIPARP	8.85947309607196e-05	0.334751	0.33	0.279	1	PD-1(-)TRM
INPP5D	2.02468991194667e-11	0.333822	0.517	0.423	6.85458769689547e-07	PD-1(-)TRM
RABGEF1	6.26838135136325e-09	0.332922	0.285	0.211	0.000212216050650403	PD-1(-)TRM
CDYL	4.61499206602127e-08	0.332806	0.281	0.212	0.0015624055639515	PD-1(-)TRM
CEMIP2	1.04466512674352e-09	0.331645	0.718	0.639	3.53671378659019e-05	PD-1(-)TRM
GPCPD1	4.32186541493987e-10	0.329345	0.462	0.367	1.46316753622789e-05	PD-1(-)TRM
AGTPBP1	1.09387502725503e-06	0.328905	0.253	0.192	0.0370331390477189	PD-1(-)TRM
CDC42SE1	3.84335747008942e-11	0.324581	0.492	0.393	1.30116867149877e-06	PD-1(-)TRM
PIP4K2A	2.66542948968786e-15	0.32173	0.824	0.745	9.02381153733827e-11	PD-1(-)TRM
SIDT1	7.11627072559703e-07	0.320523	0.295	0.233	0.0240921345415087	PD-1(-)TRM
COMMD10	5.56708464694008e-08	0.320345	0.311	0.238	0.00188473650722156	PD-1(-)TRM
GATAD2A	1.51405402452188e-10	0.31992	0.317	0.229	5.12582990001882e-06	PD-1(-)TRM
XYLT1	2.41387706702804e-06	0.319649	0.291	0.232	0.0817218081042342	PD-1(-)TRM
RAB11FIP1	2.13297587380555e-10	0.31757	0.379	0.291	7.22118982076871e-06	PD-1(-)TRM
APBA2	5.11943945266e-07	0.313839	0.322	0.257	0.0173318622669804	PD-1(-)TRM
MBP	1.01416831256572e-11	0.308886	0.588	0.482	3.43346682219125e-07	PD-1(-)TRM
MT-CO3	3.61574398373569e-28	0.308197	0.992	0.983	1.22411012569372e-23	PD-1(-)TRM
JAK1	6.16238651014536e-17	0.308164	0.755	0.646	2.08627595300971e-12	PD-1(-)TRM
SAMD3	7.87366144026595e-13	0.30716	0.562	0.458	2.66562808060204e-08	PD-1(-)TRM
DUSP5	3.36302787122726e-07	0.305872	0.354	0.281	0.0113855308580399	PD-1(-)TRM
PPM1B	2.03529845361361e-08	0.30517	0.452	0.365	0.000689050291470887	PD-1(-)TRM
LMO4	9.46545703194784e-08	0.30274	0.252	0.187	0.00320453047816594	PD-1(-)TRM
RASA2	7.53864668662444e-14	0.302715	0.724	0.625	2.5522088357567e-09	PD-1(-)TRM
ZHX2	6.50130095206434e-09	0.299618	0.37	0.285	0.000220101543732138	PD-1(-)TRM
PTPN4	1.39382766584777e-10	0.299455	0.519	0.422	4.71880356272764e-06	PD-1(-)TRM
CHD4	8.6350652741553e-07	0.298465	0.279	0.214	0.0292340134856528	PD-1(-)TRM
CHD1	1.96044213461606e-07	0.296411	0.501	0.425	0.00663707684674265	PD-1(-)TRM
ARHGAP9	3.38030753028254e-08	0.296205	0.442	0.354	0.00114440311437716	PD-1(-)TRM
TRGC2	0.000912331955236813	0.291545	0.511	0.472	1	PD-1(-)TRM
RAPGEF2	0.000218890941878849	0.291167	0.251	0.206	1	PD-1(-)TRM
PLEKHA2	5.90086941008848e-10	0.288539	0.439	0.351	1.99773933878546e-05	PD-1(-)TRM
SLAMF7	2.83694289248113e-08	0.287998	0.279	0.21	0.000960447016249486	PD-1(-)TRM
MAPK1	1.26163686069871e-09	0.287457	0.496	0.399	4.27127159189548e-05	PD-1(-)TRM
IFNAR2	1.17184000592645e-06	0.287454	0.27	0.207	0.0396726434006398	PD-1(-)TRM
CMIP	1.63778056816834e-09	0.28574	0.655	0.576	5.5447061135339e-05	PD-1(-)TRM
ERCC1	1.55930185377173e-05	0.285113	0.26	0.204	0.527901642594419	PD-1(-)TRM
TENT5C	1.94409119563947e-07	0.284093	0.442	0.361	0.00658172074283742	PD-1(-)TRM
UPP1	0.0048545256979707	0.283921	0.275	0.242	1	PD-1(-)TRM
NGLY1	0.000109950368961549	0.283623	0.259	0.212	1	PD-1(-)TRM
NARF	3.41766359857685e-08	0.282084	0.265	0.195	0.00115705001129819	PD-1(-)TRM
TCIRG1	3.11497882496384e-07	0.281549	0.271	0.205	0.0105457608119151	PD-1(-)TRM
SYTL3	3.01129711297973e-13	0.280515	0.853	0.804	1.01947463759929e-08	PD-1(-)TRM
MIR23AHG	3.83684715512768e-08	0.28013	0.385	0.304	0.00129896460436848	PD-1(-)TRM
RAB11A	0.0001023335690991	0.279752	0.633	0.576	1	PD-1(-)TRM
YPEL3	6.42536504614333e-07	0.278094	0.403	0.331	0.0217530733637182	PD-1(-)TRM
PHF20	6.19593574746534e-11	0.277985	0.574	0.477	2.09763404730439e-06	PD-1(-)TRM
LINC01138	3.50392593657181e-08	0.276973	0.376	0.295	0.00118625412582639	PD-1(-)TRM
AKNA	4.75716818070388e-07	0.276893	0.564	0.49	0.016105392875773	PD-1(-)TRM
RUNX3	5.67232729089284e-12	0.276208	0.762	0.689	1.92036640433177e-07	PD-1(-)TRM
FTX	1.29722185829852e-08	0.276135	0.484	0.399	0.000439174460126962	PD-1(-)TRM
HIVEP2	2.99242733006394e-05	0.275651	0.318	0.262	1	PD-1(-)TRM
RAB3GAP1	1.29186120159572e-06	0.274842	0.266	0.205	0.0437359609800229	PD-1(-)TRM
NDEL1	0.000157265068218333	0.273532	0.269	0.219	1	PD-1(-)TRM
PHYKPL	0.000321127283964565	0.271586	0.303	0.252	1	PD-1(-)TRM
FNIP1	1.73754115845294e-06	0.271318	0.314	0.247	0.0588244559194242	PD-1(-)TRM
SSH2	1.84474302307158e-07	0.270637	0.618	0.544	0.00624537750460885	PD-1(-)TRM
CYCS	0.00184263401523134	0.270458	0.584	0.533	1	PD-1(-)TRM
PDE7A	4.76146517409500e-11	0.270424	0.714	0.624	1.61199403468986e-06	PD-1(-)TRM
PCMTD1	5.41597713471388e-08	0.270167	0.358	0.276	0.00183357905895738	PD-1(-)TRM
GALNT11	1.12289769047725e-06	0.269186	0.314	0.249	0.0380157013111072	PD-1(-)TRM
SQSTM1	1.37244348135603e-08	0.269186	0.592	0.504	0.000464640740613085	PD-1(-)TRM
TPD52	5.03652376709311e-05	0.266768	0.293	0.238	1	PD-1(-)TRM
SOCS1	3.44065949683387e-10	0.266506	0.506	0.407	1.16483527265311e-05	PD-1(-)TRM
TMX4	3.82751713157813e-06	0.266024	0.385	0.314	0.129580592489578	PD-1(-)TRM
RAB9A	0.000105573381681788	0.264483	0.294	0.24	1	PD-1(-)TRM
MPG	0.000360735311400349	0.263639	0.288	0.24	1	PD-1(-)TRM
BHLHE40	1.60229245285249e-05	0.261143	0.365	0.3	0.542456109913212	PD-1(-)TRM
NFKBIZ	8.04308516723689e-05	0.261085	0.342	0.288	1	PD-1(-)TRM
STN1	6.05551747334207e-06	0.259886	0.258	0.199	0.205009544059996	PD-1(-)TRM
PRKAR1A	7.45550034714786e-07	0.259785	0.322	0.25	0.0252405964252691	PD-1(-)TRM
FBXL17	0.000798555257995969	0.25833	0.391	0.345	1	PD-1(-)TRM
HELZ	1.16738313245765e-09	0.258147	0.508	0.412	3.95217559493538e-05	PD-1(-)TRM
CSNK1D	6.37231139581801e-06	0.257051	0.293	0.23	0.215734602305419	PD-1(-)TRM
HPCAL1	5.64116188707279e-07	0.256735	0.265	0.201	0.0190981535686849	PD-1(-)TRM
MAF1	6.25222314191261e-05	0.255736	0.292	0.237	1	PD-1(-)TRM
GRK5	0.000189750532112356	0.254591	0.341	0.291	1	PD-1(-)TRM
ENSG00000272256	1.11285081546173e-05	0.253353	0.315	0.255	0.376755643574568	PD-1(-)TRM
NDUFB1	0.00884790740635862	-0.250042	0.407	0.423	1	PD-1(-)TRM
TMEM50A	0.00020296433473835	-0.250145	0.531	0.542	1	PD-1(-)TRM
PTP4A2	0.00031902406268356	-0.251732	0.496	0.514	1	PD-1(-)TRM
RPS27L	0.00620126005724442	-0.253007	0.529	0.532	1	PD-1(-)TRM
CCL4	6.46526399228121e-05	-0.25438	0.894	0.898	1	PD-1(-)TRM
HP1BP3	0.000122731416501625	-0.254511	0.454	0.481	1	PD-1(-)TRM
ATP5PF	6.80500552044678e-05	-0.25456	0.516	0.531	1	PD-1(-)TRM
SLA	0.000101569470332882	-0.255656	0.565	0.577	1	PD-1(-)TRM
IQGAP1	0.000235064572889263	-0.256708	0.708	0.705	1	PD-1(-)TRM
MVB12B	0.0047638929752373	-0.257712	0.292	0.32	1	PD-1(-)TRM
EID1	0.00310861194686324	-0.257729	0.382	0.4	1	PD-1(-)TRM
TMBIM6	6.74859725349422e-07	-0.257749	0.669	0.682	0.0228473760017047	PD-1(-)TRM
OXNAD1	8.54081881428103e-06	-0.259455	0.617	0.639	0.289149420957484	PD-1(-)TRM
GAPDH	8.83491187347754e-11	-0.260473	0.914	0.915	2.99105941476582e-06	PD-1(-)TRM
CAP1	0.000159986947067014	-0.262873	0.467	0.486	1	PD-1(-)TRM
PSMA2	0.00245260521913823	-0.263543	0.46	0.466	1	PD-1(-)TRM
ITGAE	9.33812045299124e-06	-0.264267	0.471	0.519	0.316142067936018	PD-1(-)TRM
DIAPH1	0.00301404784811731	-0.265457	0.461	0.48	1	PD-1(-)TRM
ODC1	0.00981981731233384	-0.265693	0.307	0.33	1	PD-1(-)TRM
PRDM1	0.00147332665137963	-0.26618	0.493	0.512	1	PD-1(-)TRM
LCK	8.73997518691792e-07	-0.266296	0.605	0.629	0.0295891859953106	PD-1(-)TRM
UBE2L6	0.00840342258818803	-0.267705	0.326	0.347	1	PD-1(-)TRM
IKZF3	2.42973110082963e-06	-0.267729	0.58	0.612	0.0822585464185872	PD-1(-)TRM
SYNE2	0.000169655729136232	-0.268096	0.627	0.638	1	PD-1(-)TRM
NDUFC2	8.09945070782871e-05	-0.268096	0.393	0.428	1	PD-1(-)TRM
YWHAB	4.28920511724573e-07	-0.268562	0.643	0.658	0.0145211039244354	PD-1(-)TRM
CYTIP	1.25660807076941e-11	-0.270325	0.831	0.846	4.25424662358985e-07	PD-1(-)TRM
PSMB2	0.00585875265412511	-0.271298	0.33	0.351	1	PD-1(-)TRM
ATP5MC3	3.19827503100067e-06	-0.271875	0.53	0.561	0.108277601174528	PD-1(-)TRM
TAP1	0.00356262291541991	-0.27348	0.368	0.384	1	PD-1(-)TRM
ARPC1B	1.59305101497801e-08	-0.274198	0.651	0.672	0.000539327421120804	PD-1(-)TRM
GPSM3	1.40383246743543e-05	-0.27501	0.458	0.491	0.475267481850266	PD-1(-)TRM
C12orf57	2.58007416078218e-05	-0.275946	0.467	0.504	0.873484107132807	PD-1(-)TRM
ITGB2	3.51394771838343e-07	-0.277501	0.533	0.572	0.0118964700005871	PD-1(-)TRM
ATP6V0B	0.000370046442160427	-0.277953	0.324	0.355	1	PD-1(-)TRM
MIR4435-2HG	0.00257647551846283	-0.277998	0.371	0.396	1	PD-1(-)TRM
NDUFS5	8.34911976596998e-09	-0.279469	0.641	0.661	0.000282659449676914	PD-1(-)TRM
ISCU	0.00252356433633295	-0.279529	0.392	0.407	1	PD-1(-)TRM
ARL4C	0.000402737944977196	-0.279731	0.458	0.479	1	PD-1(-)TRM
NSD3	0.000530347195421586	-0.279908	0.479	0.498	1	PD-1(-)TRM
LYST	0.00486092786398252	-0.282202	0.528	0.538	1	PD-1(-)TRM
GDI2	0.00443804444572965	-0.282647	0.318	0.337	1	PD-1(-)TRM
VAMP5	0.00496335582231253	-0.283202	0.343	0.363	1	PD-1(-)TRM
GZMB	9.50769481880448e-06	-0.283961	0.645	0.652	0.321883008090626	PD-1(-)TRM
ASXL1	0.00242840900115135	-0.287463	0.341	0.366	1	PD-1(-)TRM
TXN	1.99703037497479e-06	-0.287512	0.52	0.546	0.0676094633447714	PD-1(-)TRM
MSI2	0.00736034134745836	-0.287965	0.433	0.45	1	PD-1(-)TRM
CIB1	1.96636753083113e-08	-0.288738	0.593	0.631	0.000665713727562879	PD-1(-)TRM
AHNAK	4.29849753453519e-05	-0.289065	0.379	0.424	1	PD-1(-)TRM
PLP2	0.00171074462053036	-0.28951	0.389	0.411	1	PD-1(-)TRM
H1-10	1.90721254481172e-07	-0.292872	0.48	0.529	0.00645686807046007	PD-1(-)TRM
STAT5B	0.000998579681394711	-0.293484	0.413	0.44	1	PD-1(-)TRM
EPSTI1	0.00855329390625251	-0.293541	0.391	0.405	1	PD-1(-)TRM
CASP8	0.00404190338056674	-0.294487	0.422	0.437	1	PD-1(-)TRM
COX14	0.000108232624842119	-0.295427	0.337	0.368	1	PD-1(-)TRM
RORA	4.09975594038049e-06	-0.295628	0.513	0.545	0.138797237361581	PD-1(-)TRM
ZFYVE28	0.00126211882469545	-0.296694	0.306	0.339	1	PD-1(-)TRM
PSME2	1.82946627913843e-08	-0.296765	0.605	0.632	0.000619365808802315	PD-1(-)TRM
RNF213	1.41837060334789e-07	-0.296854	0.69	0.707	0.00480189367763427	PD-1(-)TRM
ATP6V0E1	2.01461096210168e-10	-0.301333	0.673	0.687	6.82046541219524e-06	PD-1(-)TRM
ATP2B4	0.00231955889829496	-0.303009	0.367	0.394	1	PD-1(-)TRM
CARD16	5.10838179161112e-05	-0.303046	0.441	0.471	1	PD-1(-)TRM
NDFIP1	0.000362421109242384	-0.303385	0.415	0.438	1	PD-1(-)TRM
TNIP3	2.48256783609739e-05	-0.304004	0.36	0.407	0.840473340910771	PD-1(-)TRM
SMCHD1	2.27215807338247e-05	-0.304017	0.777	0.771	0.769239115743637	PD-1(-)TRM
APOL6	0.00645110756859661	-0.304705	0.289	0.31	1	PD-1(-)TRM
LINC02446	3.8955256875752e-08	-0.305836	0.447	0.52	0.00131883022152858	PD-1(-)TRM
RAPGEF1	1.21874454021188e-06	-0.307874	0.451	0.493	0.0412605964088731	PD-1(-)TRM
HIGD2A	2.01807843257943e-05	-0.308227	0.431	0.465	0.683220453349766	PD-1(-)TRM
SP140	7.10981585806117e-05	-0.309441	0.477	0.501	1	PD-1(-)TRM
TOMM5	0.000450517718352704	-0.310357	0.398	0.419	1	PD-1(-)TRM
TECR	0.00588598997334463	-0.311469	0.26	0.285	1	PD-1(-)TRM
GSTK1	1.74742119649981e-07	-0.311572	0.505	0.54	0.00591589446075012	PD-1(-)TRM
SEPTIN1	0.000180821840555265	-0.31337	0.417	0.436	1	PD-1(-)TRM
TRAF3IP3	0.000355513436680047	-0.313807	0.388	0.414	1	PD-1(-)TRM
CLEC2D	3.33777241284284e-12	-0.314661	0.663	0.717	1.13000285036794e-07	PD-1(-)TRM
MXD4	0.0018327445758562	-0.315584	0.283	0.305	1	PD-1(-)TRM
MAP3K5	0.00076415894441523	-0.316078	0.346	0.378	1	PD-1(-)TRM
NAMPT	0.000188702971308496	-0.316278	0.408	0.435	1	PD-1(-)TRM
TOX	0.00324072931189336	-0.31757	0.499	0.521	1	PD-1(-)TRM
GIMAP7	0.000154265792319842	-0.317771	0.357	0.391	1	PD-1(-)TRM
MFSD10	0.00355056015347783	-0.318602	0.272	0.294	1	PD-1(-)TRM
SAMD9L	0.00346478304276811	-0.318869	0.281	0.31	1	PD-1(-)TRM
RBL2	0.00588437343269869	-0.319198	0.368	0.383	1	PD-1(-)TRM
PSMA1	9.14963271256762e-06	-0.319281	0.477	0.512	0.309760815483977	PD-1(-)TRM
LEPROTL1	5.46524361579917e-10	-0.320359	0.66	0.696	1.85025822612881e-05	PD-1(-)TRM
SUPT3H	2.77762942489047e-05	-0.321658	0.518	0.543	0.940366441796667	PD-1(-)TRM
NDUFB3	4.07672765846917e-05	-0.321722	0.319	0.358	1	PD-1(-)TRM
GSTO1	0.000675589195254554	-0.321999	0.295	0.326	1	PD-1(-)TRM
LBH	4.72408603620919e-05	-0.323008	0.366	0.407	1	PD-1(-)TRM
PKM	0.000240506076289285	-0.323186	0.422	0.442	1	PD-1(-)TRM
REEP5	1.74708957628147e-06	-0.325349	0.457	0.495	0.0591477176050091	PD-1(-)TRM
RNASET2	0.00152157986631404	-0.325431	0.312	0.336	1	PD-1(-)TRM
OSBPL8	0.000700870361471949	-0.326371	0.52	0.529	1	PD-1(-)TRM
PELI1	2.88705937153374e-05	-0.327017	0.346	0.391	0.977413950232747	PD-1(-)TRM
FOXP1	0.000105123246060248	-0.328546	0.578	0.585	1	PD-1(-)TRM
UBE2A	1.71120067390084e-05	-0.330924	0.28	0.324	0.579326988149128	PD-1(-)TRM
PSMB8	2.7461250610971e-08	-0.332341	0.554	0.585	0.000929700639434422	PD-1(-)TRM
KAT2B	0.000236559595192921	-0.336361	0.278	0.316	1	PD-1(-)TRM
TGFBR2	4.26512685793326e-06	-0.337938	0.477	0.514	0.144395869775331	PD-1(-)TRM
ZYX	0.00777182777795359	-0.341865	0.251	0.273	1	PD-1(-)TRM
PSMB9	2.99692480770093e-14	-0.34325	0.694	0.738	1.01460889364715e-09	PD-1(-)TRM
CHMP2A	2.2541995750609e-05	-0.343969	0.301	0.342	0.763159266136867	PD-1(-)TRM
TMSB10	9.75419157794418e-36	-0.344498	0.985	0.979	3.302281558713e-31	PD-1(-)TRM
CEP85L	3.54912765622647e-06	-0.344824	0.397	0.44	0.120155716801547	PD-1(-)TRM
OASL	4.92964580970962e-07	-0.345833	0.201	0.256	0.0166893158887719	PD-1(-)TRM
SEM1	1.83543511761126e-08	-0.34592	0.56	0.586	0.000621386559067293	PD-1(-)TRM
CDV3	6.56872985339457e-07	-0.348045	0.425	0.467	0.0222384349186673	PD-1(-)TRM
LDHB	3.2435069486143e-07	-0.34823	0.461	0.502	0.0109808927745337	PD-1(-)TRM
DUSP16	0.000246788738440767	-0.348452	0.33	0.368	1	PD-1(-)TRM
RNF19A	9.10773779686343e-10	-0.35107	0.655	0.693	3.08342463112811e-05	PD-1(-)TRM
CAPZB	1.03173221354635e-13	-0.352963	0.589	0.645	3.49292940896118e-09	PD-1(-)TRM
CD52	3.09314565381679e-22	-0.353698	0.797	0.867	1.04718446109967e-17	PD-1(-)TRM
PTPRJ	1.50769955429491e-05	-0.354085	0.539	0.561	0.510431684106542	PD-1(-)TRM
GZMM	3.60614348788793e-12	-0.355122	0.449	0.535	1.22085987782446e-07	PD-1(-)TRM
TNFAIP8	5.13760666733361e-05	-0.355589	0.477	0.503	1	PD-1(-)TRM
ABRACL	2.15135318867728e-06	-0.357023	0.408	0.443	0.0728340622026694	PD-1(-)TRM
NDUFC1	0.0017338262747851	-0.357283	0.243	0.272	1	PD-1(-)TRM
PIN1	0.000160677446277747	-0.358995	0.298	0.333	1	PD-1(-)TRM
AHR	0.000624242070816962	-0.359037	0.227	0.261	1	PD-1(-)TRM
RAB27A	2.20219296799882e-08	-0.36067	0.566	0.606	0.000745552429316001	PD-1(-)TRM
TYMP	1.8386434482652e-06	-0.360784	0.34	0.385	0.0622472739410183	PD-1(-)TRM
C4orf48	0.000140681173003083	-0.362623	0.274	0.312	1	PD-1(-)TRM
TSPAN14	0.000144354275452601	-0.363151	0.254	0.293	1	PD-1(-)TRM
PCED1B-AS1	3.52036970387923e-11	-0.363474	0.586	0.628	1.19182116324831e-06	PD-1(-)TRM
UCP2	9.7223418800576e-06	-0.364586	0.332	0.378	0.32914988434935	PD-1(-)TRM
CLTA	3.28440829219015e-06	-0.36751	0.33	0.375	0.111193642732098	PD-1(-)TRM
CSTB	3.1947360054233e-07	-0.368252	0.419	0.462	0.0108157787463606	PD-1(-)TRM
ALOX5AP	9.50198034151848e-10	-0.369629	0.678	0.69	3.21689544462108e-05	PD-1(-)TRM
IFI6	9.78808220141105e-05	-0.370355	0.282	0.324	1	PD-1(-)TRM
IPCEF1	7.7384173227784e-05	-0.375071	0.343	0.378	1	PD-1(-)TRM
JPT1	2.42593715998869e-08	-0.378573	0.366	0.425	0.000821301025514172	PD-1(-)TRM
PPA1	8.6041415277768e-06	-0.379421	0.279	0.326	0.291293211422883	PD-1(-)TRM
IDH2	2.62703294678828e-08	-0.380426	0.393	0.448	0.000889382004135173	PD-1(-)TRM
TNFSF10	0.00120666891040221	-0.380868	0.226	0.259	1	PD-1(-)TRM
PVT1	0.000943705956386067	-0.383513	0.285	0.316	1	PD-1(-)TRM
CLTB	0.00227977980141703	-0.385255	0.25	0.275	1	PD-1(-)TRM
BLOC1S1	1.22726186868459e-12	-0.386081	0.529	0.582	4.15489505643167e-08	PD-1(-)TRM
FYB1	9.53454429796125e-21	-0.386272	0.683	0.747	3.22791997207478e-16	PD-1(-)TRM
STK24	0.000564668147814782	-0.387939	0.285	0.313	1	PD-1(-)TRM
AKIRIN2	0.000114848282815039	-0.388289	0.381	0.407	1	PD-1(-)TRM
PHF11	8.66287329548942e-05	-0.3894	0.288	0.325	1	PD-1(-)TRM
NUTM2B-AS1	0.00293009257817307	-0.389502	0.268	0.29	1	PD-1(-)TRM
ZNF831	2.87113433272539e-06	-0.390045	0.306	0.353	0.097202252834418	PD-1(-)TRM
SLC2A4RG	0.000850994349302958	-0.390683	0.218	0.25	1	PD-1(-)TRM
MZT2A	7.25430545334981e-09	-0.393912	0.48	0.527	0.000245594511123158	PD-1(-)TRM
CASP1	0.000913301420415669	-0.394694	0.236	0.266	1	PD-1(-)TRM
UHRF2	0.00195973938123633	-0.395289	0.299	0.321	1	PD-1(-)TRM
ZBTB8OS	0.000296214642725567	-0.397892	0.217	0.252	1	PD-1(-)TRM
CAB39	1.9058605062418e-07	-0.402037	0.358	0.412	0.00645229074388163	PD-1(-)TRM
SNX9	3.00768177456577e-05	-0.40425	0.345	0.39	1	PD-1(-)TRM
ATXN1	1.31900500164181e-14	-0.404695	0.751	0.791	4.46549143305834e-10	PD-1(-)TRM
IFI27L2	3.82255847518273e-08	-0.405351	0.382	0.433	0.00129412717177311	PD-1(-)TRM
PRKCQ	8.14576259756577e-11	-0.40555	0.444	0.507	2.75774792740589e-06	PD-1(-)TRM
PRDX1	7.46088479773342e-10	-0.40801	0.394	0.454	2.52588254827265e-05	PD-1(-)TRM
GALM	1.0308414625216e-10	-0.409415	0.338	0.413	3.48991377136689e-06	PD-1(-)TRM
FKBP11	8.85393361748021e-06	-0.41357	0.278	0.322	0.299749922619793	PD-1(-)TRM
PHTF2	0.00054928397269147	-0.422728	0.283	0.316	1	PD-1(-)TRM
GBP5	7.38215976794106e-08	-0.429059	0.395	0.442	0.00249923018943645	PD-1(-)TRM
TIGIT	1.66901799035031e-05	-0.429241	0.362	0.402	0.565046040633097	PD-1(-)TRM
PLSCR1	0.000164415211450498	-0.429913	0.215	0.252	1	PD-1(-)TRM
SLF1	0.000260434644589481	-0.429935	0.274	0.309	1	PD-1(-)TRM
PDE4D	8.29465130653405e-10	-0.432246	0.369	0.444	2.8081541998271e-05	PD-1(-)TRM
TLK1	3.54831494294321e-05	-0.433473	0.291	0.332	1	PD-1(-)TRM
LINC01934	1.97142273000014e-12	-0.434935	0.513	0.579	6.67425165241546e-08	PD-1(-)TRM
NDUFV2	3.88530606874555e-11	-0.438332	0.403	0.466	1.31537036957381e-06	PD-1(-)TRM
NPC1	0.00931952879653915	-0.445603	0.244	0.266	1	PD-1(-)TRM
SAP30	1.99327209175851e-06	-0.447047	0.212	0.26	0.0674822266664845	PD-1(-)TRM
AGFG1	0.000896986472037935	-0.447547	0.229	0.256	1	PD-1(-)TRM
DCP2	0.000862454977689417	-0.452679	0.252	0.281	1	PD-1(-)TRM
ARID5B	3.13566752287964e-12	-0.453359	0.501	0.566	1.0615802398709e-07	PD-1(-)TRM
ELMO1	3.09060962742511e-07	-0.453449	0.407	0.457	0.0104632588936477	PD-1(-)TRM
SOD1	6.88029373475388e-14	-0.453549	0.649	0.69	2.32932344390093e-09	PD-1(-)TRM
NR3C1	1.48858267397558e-11	-0.458332	0.629	0.661	5.03959664274433e-07	PD-1(-)TRM
XIST	4.94956658808605e-06	-0.459191	0.321	0.373	0.167567576839653	PD-1(-)TRM
TANK	3.37797947005326e-16	-0.461165	0.574	0.643	1.14361494958653e-11	PD-1(-)TRM
APOBEC3C	1.19186973063001e-06	-0.467183	0.284	0.331	0.040350749730479	PD-1(-)TRM
TRAF3	4.04020443378356e-05	-0.467276	0.264	0.305	1	PD-1(-)TRM
FOXO1	9.54443334262436e-10	-0.468984	0.418	0.481	3.23126790814548e-05	PD-1(-)TRM
PAM	1.51635460510014e-05	-0.469592	0.442	0.468	0.513361851556653	PD-1(-)TRM
WNK1	2.51196784009878e-12	-0.470127	0.557	0.604	8.50426712265443e-08	PD-1(-)TRM
C12orf75	2.64739792797007e-09	-0.476965	0.379	0.434	8.96276568514266e-05	PD-1(-)TRM
ASAP1	7.49057607524348e-05	-0.47791	0.373	0.405	1	PD-1(-)TRM
TNFRSF14	5.81967096613953e-06	-0.478714	0.234	0.279	0.197024960558654	PD-1(-)TRM
IL6ST	7.63993054436943e-07	-0.482389	0.334	0.382	0.0258649848579627	PD-1(-)TRM
SLC4A7	1.04628591592932e-09	-0.483376	0.409	0.471	3.5422009683787e-05	PD-1(-)TRM
EMP3	1.05639147815288e-17	-0.484474	0.52	0.596	3.57641334928656e-13	PD-1(-)TRM
PDE3B	2.9406303263209e-13	-0.48549	0.504	0.588	9.95550396975941e-09	PD-1(-)TRM
HBS1L	8.43904123488188e-05	-0.487974	0.212	0.25	1	PD-1(-)TRM
CITED2	2.44265241806696e-07	-0.489375	0.329	0.379	0.0082695997613657	PD-1(-)TRM
INPP4B	1.97328544460982e-22	-0.492516	0.472	0.597	6.68055787272655e-18	PD-1(-)TRM
BICDL1	1.97115479199941e-06	-0.492985	0.292	0.342	0.0667334454831399	PD-1(-)TRM
RNASEH2B	0.000210990347055253	-0.49327	0.217	0.251	1	PD-1(-)TRM
BTG3	1.12739279834357e-09	-0.49638	0.349	0.411	3.81678831879216e-05	PD-1(-)TRM
SH3KBP1	2.77267680459406e-24	-0.503525	0.519	0.625	9.3868973219532e-20	PD-1(-)TRM
NFATC2	1.46464817147679e-09	-0.511844	0.326	0.389	4.95856638453466e-05	PD-1(-)TRM
RESF1	8.12707759691734e-19	-0.513938	0.566	0.642	2.75142212043637e-14	PD-1(-)TRM
PBXIP1	2.78981645859995e-07	-0.51596	0.206	0.26	0.00944492362059014	PD-1(-)TRM
FKBP1A	9.07698549726692e-11	-0.519926	0.355	0.421	3.07301344009971e-06	PD-1(-)TRM
PGAM1	4.66444278839783e-11	-0.522992	0.348	0.415	1.57914710601209e-06	PD-1(-)TRM
LGALS3	4.73669076704991e-14	-0.523038	0.406	0.489	1.60360665918475e-09	PD-1(-)TRM
CD74	2.08988071927162e-23	-0.523311	0.699	0.754	7.07529117509407e-19	PD-1(-)TRM
CYTOR	3.0886794519077e-26	-0.523554	0.624	0.704	1.04567242844335e-21	PD-1(-)TRM
S100A4	1.56959515072702e-41	-0.52583	0.872	0.901	5.31386438278633e-37	PD-1(-)TRM
SH3BGRL3	1.22068864013642e-51	-0.526523	0.906	0.917	4.13264139118185e-47	PD-1(-)TRM
MGAT4A	7.80307700252996e-06	-0.528249	0.289	0.328	0.264173171920652	PD-1(-)TRM
RGS10	9.79190791715912e-17	-0.532632	0.367	0.462	3.31505042535422e-12	PD-1(-)TRM
TRBC1	0.00277633013634411	-0.534652	0.568	0.533	1	PD-1(-)TRM
PCED1B	2.92732530576564e-12	-0.537148	0.327	0.408	9.91045982266958e-08	PD-1(-)TRM
ARHGAP25	1.36801938794201e-05	-0.53855	0.262	0.304	0.463142963787768	PD-1(-)TRM
SPATS2L	6.62977183490054e-08	-0.538959	0.258	0.317	0.00224450925470558	PD-1(-)TRM
S100A6	1.33442198846737e-59	-0.539582	0.852	0.91	4.51768564195627e-55	PD-1(-)TRM
RASGRP1	2.44526495903785e-11	-0.54666	0.352	0.419	8.27844451882263e-07	PD-1(-)TRM
CD3E	3.60252360616668e-55	-0.548232	0.682	0.839	1.21963436686773e-50	PD-1(-)TRM
LAPTM5	6.07505115617395e-28	-0.553877	0.556	0.644	2.05670856892269e-23	PD-1(-)TRM
DLEU2	4.4297918583168e-11	-0.557233	0.365	0.44	1.49970603363315e-06	PD-1(-)TRM
PTMS	2.99537182283422e-16	-0.559286	0.386	0.48	1.01408313062052e-11	PD-1(-)TRM
S100A11	8.82077302170347e-30	-0.570643	0.627	0.724	2.98627270649771e-25	PD-1(-)TRM
RBPJ	1.76094450346542e-26	-0.571536	0.617	0.708	5.96167761648218e-22	PD-1(-)TRM
NCK2	2.4290264939845e-10	-0.5815	0.287	0.353	8.22346919538452e-06	PD-1(-)TRM
HERPUD1	4.30804760714807e-15	-0.589917	0.457	0.532	1.45848951739998e-10	PD-1(-)TRM
RGS1	6.07056701767273e-33	-0.596084	0.655	0.759	2.0551904638331e-28	PD-1(-)TRM
ITM2A	1.91946736153992e-18	-0.605688	0.491	0.565	6.49835675249341e-14	PD-1(-)TRM
CTSC	1.82201983222814e-17	-0.613414	0.571	0.617	6.16844814200837e-13	PD-1(-)TRM
CD84	2.25336360470053e-09	-0.615971	0.206	0.271	7.62876248371364e-05	PD-1(-)TRM
ZNRF1	8.32366265909656e-11	-0.621928	0.222	0.296	2.81797599323714e-06	PD-1(-)TRM
ANXA5	1.09737064586544e-17	-0.625914	0.355	0.45	3.71514832157745e-13	PD-1(-)TRM
DUSP4	2.51379556794638e-21	-0.629677	0.304	0.424	8.51045489528247e-17	PD-1(-)TRM
FUT8	3.12791185012796e-15	-0.634067	0.362	0.45	1.05895455686082e-10	PD-1(-)TRM
PHLDA1	7.63971112889058e-13	-0.640965	0.252	0.333	2.5864242026859e-08	PD-1(-)TRM
HLA-DPB1	5.07194800117064e-49	-0.644226	0.653	0.766	1.71710799579632e-44	PD-1(-)TRM
LAG3	1.03895949978697e-21	-0.656808	0.388	0.504	3.51739738652878e-17	PD-1(-)TRM
HLA-DMA	1.57964752705928e-10	-0.661374	0.228	0.295	5.3478967028592e-06	PD-1(-)TRM
FKBP5	6.5624705571486e-35	-0.67326	0.616	0.719	2.22172440712266e-30	PD-1(-)TRM
ITM2C	8.67991189149021e-15	-0.686656	0.188	0.277	2.93858417086401e-10	PD-1(-)TRM
CCL4L2	3.60781292938969e-16	-0.687331	0.487	0.575	1.22142506724488e-11	PD-1(-)TRM
CXCR6	6.19553223410178e-14	-0.699966	0.29	0.372	2.09749743785516e-09	PD-1(-)TRM
TRAT1	6.37799482616719e-09	-0.703073	0.219	0.279	0.00021592701483989	PD-1(-)TRM
PBX4	2.53364420988733e-22	-0.720005	0.27	0.391	8.57765247257357e-18	PD-1(-)TRM
CD226	8.1108649103332e-13	-0.754424	0.226	0.301	2.74593331539331e-08	PD-1(-)TRM
PTTG1	2.04557076689651e-16	-0.78034	0.186	0.279	6.92527983132812e-12	PD-1(-)TRM
HLA-DPA1	5.20310132027875e-57	-0.782744	0.594	0.721	1.76150995198037e-52	PD-1(-)TRM
ENSG00000253980	4.95145032825657e-17	-0.790078	0.17	0.266	1.67631350863126e-12	PD-1(-)TRM
SPOCK2	9.38455092500431e-24	-0.792818	0.293	0.409	3.17713971566021e-19	PD-1(-)TRM
RUNX2	2.57259270292327e-11	-0.796244	0.219	0.293	8.70951259574673e-07	PD-1(-)TRM
MCOLN2	3.70789786913518e-14	-0.818126	0.207	0.29	1.25530882359572e-09	PD-1(-)TRM
GZMH	1.34181176007185e-65	-0.831403	0.589	0.755	4.54270371372327e-61	PD-1(-)TRM
TRBC2	5.38651146387531e-61	-0.841885	0.738	0.802	1.82360345609499e-56	PD-1(-)TRM
IFNG	7.05815547617223e-25	-0.844529	0.451	0.566	2.38953853645811e-20	PD-1(-)TRM
LIME1	5.25226207883298e-33	-0.85287	0.351	0.483	1.77815332678891e-28	PD-1(-)TRM
ITK	2.0700706589198e-46	-0.881964	0.467	0.617	7.00822421577299e-42	PD-1(-)TRM
HLA-DRB6	3.16743204334507e-16	-0.893187	0.174	0.263	1.07233411827447e-11	PD-1(-)TRM
MT2A	1.07835155669322e-17	-0.895521	0.525	0.601	3.6507591951849e-13	PD-1(-)TRM
HLA-DQA2	8.03506365187071e-17	-0.915487	0.178	0.27	2.72027079934083e-12	PD-1(-)TRM
HLA-DRB1	5.06710458998732e-66	-0.933943	0.562	0.721	1.71546825894021e-61	PD-1(-)TRM
BCL11B	6.53875196608749e-52	-0.947736	0.397	0.58	2.21369447811892e-47	PD-1(-)TRM
CORO1B	2.05391523670909e-23	-0.967484	0.18	0.296	6.95353003387864e-19	PD-1(-)TRM
SIRPG	2.13196410158659e-21	-0.988607	0.151	0.257	7.21776446592141e-17	PD-1(-)TRM
LAT	3.23004845926011e-28	-0.991214	0.262	0.384	1.09353290588251e-23	PD-1(-)TRM
HLA-DRA	4.52924846390215e-48	-1.00382	0.442	0.595	1.53337706745407e-43	PD-1(-)TRM
COTL1	7.36038657271705e-80	-1.02627	0.479	0.682	2.49185887419336e-75	PD-1(-)TRM
TRAC	3.9876396151788e-96	-1.07696	0.567	0.76	1.35001539171878e-91	PD-1(-)TRM
BATF	3.10403006438385e-44	-1.09806	0.248	0.42	1.05086937829715e-39	PD-1(-)TRM
MT1X	1.97551416568509e-10	-1.10002	0.211	0.279	6.68810320792688e-06	PD-1(-)TRM
GRAP2	1.36491157435402e-31	-1.1118	0.204	0.343	4.62090813497554e-27	PD-1(-)TRM
FABP5	1.54651625906132e-37	-1.12047	0.271	0.426	5.2357307950521e-33	PD-1(-)TRM
TRPS1	3.99637759850329e-37	-1.12596	0.232	0.386	1.35297363597329e-32	PD-1(-)TRM
HLA-DQB1	1.36605854337762e-30	-1.14315	0.195	0.324	4.62479119860495e-26	PD-1(-)TRM
MAST4	5.83180248698403e-27	-1.1654	0.167	0.292	1.97435673196844e-22	PD-1(-)TRM
HNRNPLL	1.10476807184097e-37	-1.21336	0.195	0.347	3.7401923072176e-33	PD-1(-)TRM
HLA-DQA1	1.85710767092388e-48	-1.22875	0.242	0.42	6.28723801991279e-44	PD-1(-)TRM
JAML	3.55132942105098e-47	-1.34771	0.162	0.334	1.20230257549681e-42	PD-1(-)TRM
CTLA4	9.52729050170503e-53	-1.38656	0.179	0.371	3.22546419935224e-48	PD-1(-)TRM
CD27	1.65016731610753e-37	-1.4339	0.13	0.274	5.58664144868205e-33	PD-1(-)TRM
CD6	2.32073882278789e-61	-1.52543	0.169	0.369	7.8568612845484e-57	PD-1(-)TRM
NELL2	4.76076442225069e-56	-1.53377	0.167	0.363	1.61175679515297e-51	PD-1(-)TRM
MIR155HG	7.97948241507961e-53	-1.56847	0.11	0.283	2.7014537716252e-48	PD-1(-)TRM
PAG1	3.3138651966741e-88	-1.6245	0.215	0.469	1.12190906233402e-83	PD-1(-)TRM
PDCD1	9.30970128725804e-49	-1.6967	0.096	0.258	3.15179937080121e-44	PD-1(-)TRM
THEMIS	1.25501564493777e-182	-1.88361	0.252	0.649	4.24885546593682e-178	PD-1(-)TRM
ICOS	3.19272467044654e-78	-1.90482	0.155	0.383	1.08089693717968e-73	PD-1(-)TRM
LINC02195	1.97005147372733e-74	-1.95391	0.092	0.307	6.66960926430388e-70	PD-1(-)TRM
SIT1	4.86796846288228e-84	-2.33746	0.073	0.297	1.6480507231088e-79	PD-1(-)TRM
LINC02694	1.33369540086112e-104	-2.91896	0.084	0.343	4.51522577961533e-100	PD-1(-)TRM
CXCL13	8.87876626858382e-80	-3.12965	0.091	0.306	3.00590632022905e-75	PD-1(-)TRM
