# Supplementary material for: The Proximity of PD-1−CD103+ Tissue-Resident CD8+ T Cells to Tumor Cells Is Correlated with Improved Clinical Outcomes in Patients with Cholangiocarcinoma
Source: Cancers (Basel). 2026 Feb 19;18(4):680. doi: 10.3390/cancers18040680 (PMC12939198; doi:10.3390/cancers18040680)
Supplement: Supplementary file 1 [file cancers-18-00680-s001.zip › Table S4.xlsx]

## Sheet: UP-Regulation
Table S4. GO enrichment analysis of PD-1- TRM (BP)
ID	Description	GeneRatio	BgRatio	RichFactor	FoldEnrichment	zScore	pvalue	p.adjust	qvalue	GeneID	Count	geneSymbols
GO:0002429	immune response-activating cell surface receptor signaling pathway	22/92	336/18986	0.0654761904761905	13.5122929606625	16.1474661890775	4.3052232686547e-19	8.70946667248846e-16	6.82038002034244e-16	2207/7305/7294/28526/4067/7462/3821/5336/7525/3822/3823/11126/919/2355/259197/118788/4790/3824/5295/10451/4792/25	22	FCER1G, TYROBP, TXK, TRDC, LYN, LAT2, KLRC1, PLCG2, YES1, KLRC2, KLRC3, CD160, CD247, FOSL2, NCR3, PIK3AP1, NFKB1, KLRD1, PIK3R1, VAV3, NFKBIA, ABL1
GO:0002768	immune response-regulating cell surface receptor signaling pathway	22/92	369/18986	0.0596205962059621	12.303876517026	15.3011121120643	3.20277172097268e-18	3.23960359576387e-15	2.53693233687573e-15	2207/7305/7294/28526/4067/7462/3821/5336/7525/3822/3823/11126/919/2355/259197/118788/4790/3824/5295/10451/4792/25	22	FCER1G, TYROBP, TXK, TRDC, LYN, LAT2, KLRC1, PLCG2, YES1, KLRC2, KLRC3, CD160, CD247, FOSL2, NCR3, PIK3AP1, NFKB1, KLRD1, PIK3R1, VAV3, NFKBIA, ABL1
GO:0002705	positive regulation of leukocyte mediated immunity	13/92	158/18986	0.0822784810126582	16.9797743533297	14.074544548687	7.05984748015118e-13	4.76069048411528e-10	3.72809489741317e-10	7305/3821/5336/6375/3822/3823/3805/11126/259197/3824/924/1604/116449	13	TYROBP, KLRC1, PLCG2, XCL1, KLRC2, KLRC3, KIR2DL4, CD160, NCR3, KLRD1, CD7, CD55, CLNK
GO:0002717	positive regulation of natural killer cell mediated immunity	8/92	35/18986	0.228571428571429	47.1701863354037	19.0772970706187	4.71041499574318e-12	2.38229238409711e-09	1.86557225489302e-09	3821/3822/3823/3805/11126/259197/3824/116449	8	KLRC1, KLRC2, KLRC3, KIR2DL4, CD160, NCR3, KLRD1, CLNK
GO:0002223	stimulatory C-type lectin receptor signaling pathway	7/92	23/18986	0.304347826086957	62.8081285444234	20.6963256098933	1.14438355494608e-11	3.30726847379417e-09	2.58992067698323e-09	7305/4067/3821/5336/3822/3823/3824	7	TYROBP, LYN, KLRC1, PLCG2, KLRC2, KLRC3, KLRD1
GO:1990840	response to lectin	7/92	23/18986	0.304347826086957	62.8081285444234	20.6963256098933	1.14438355494608e-11	3.30726847379417e-09	2.58992067698323e-09	7305/4067/3821/5336/3822/3823/3824	7	TYROBP, LYN, KLRC1, PLCG2, KLRC2, KLRC3, KLRD1
GO:1990858	cellular response to lectin	7/92	23/18986	0.304347826086957	62.8081285444234	20.6963256098933	1.14438355494608e-11	3.30726847379417e-09	2.58992067698323e-09	7305/4067/3821/5336/3822/3823/3824	7	TYROBP, LYN, KLRC1, PLCG2, KLRC2, KLRC3, KLRD1
GO:0002443	leukocyte mediated immunity	18/92	485/18986	0.0371134020618557	7.65907664724339	10.3663183131307	1.6118610023614e-11	4.07599350972139e-09	3.19190895862356e-09	2207/7305/4067/7462/3821/5336/6375/3822/3823/3805/3560/11126/259197/3824/5295/924/1604/116449	18	FCER1G, TYROBP, LYN, LAT2, KLRC1, PLCG2, XCL1, KLRC2, KLRC3, KIR2DL4, IL2RB, CD160, NCR3, KLRD1, PIK3R1, CD7, CD55, CLNK
GO:0002703	regulation of leukocyte mediated immunity	14/92	258/18986	0.0542635658914729	11.1983485001685	11.5088322577193	2.52428174046248e-11	5.67402440106177e-09	4.44332633847489e-09	7305/4067/3821/5336/6375/3822/3823/3805/11126/259197/3824/924/1604/116449	14	TYROBP, LYN, KLRC1, PLCG2, XCL1, KLRC2, KLRC3, KIR2DL4, CD160, NCR3, KLRD1, CD7, CD55, CLNK
GO:0002220	innate immune response activating cell surface receptor signaling pathway	10/92	100/18986	0.1	20.6369565217391	13.7385672764061	5.23343269773467e-11	1.02086351358279e-08	7.99437827063559e-09	7305/4067/3821/5336/3822/3823/118788/3824/5295/4792	10	TYROBP, LYN, KLRC1, PLCG2, KLRC2, KLRC3, PIK3AP1, KLRD1, PIK3R1, NFKBIA
GO:0002708	positive regulation of lymphocyte mediated immunity	11/92	136/18986	0.0808823529411765	16.6916560102302	12.8150355369072	5.55091381582338e-11	1.02086351358279e-08	7.99437827063559e-09	3821/6375/3822/3823/3805/11126/259197/3824/924/1604/116449	11	KLRC1, XCL1, KLRC2, KLRC3, KIR2DL4, CD160, NCR3, KLRD1, CD7, CD55, CLNK
GO:0031341	regulation of cell killing	10/92	112/18986	0.0892857142857143	18.4258540372671	12.9064964667606	1.63196454015519e-10	2.75122022061163e-08	2.1544795025733e-08	7305/3821/6375/3822/3823/3805/11126/259197/3824/1604	10	TYROBP, KLRC1, XCL1, KLRC2, KLRC3, KIR2DL4, CD160, NCR3, KLRD1, CD55
GO:0002715	regulation of natural killer cell mediated immunity	8/92	55/18986	0.145454545454545	30.0173913043478	15.038003868323	2.25208539655275e-10	3.50459135171247e-08	2.7444441472161e-08	3821/3822/3823/3805/11126/259197/3824/116449	8	KLRC1, KLRC2, KLRC3, KIR2DL4, CD160, NCR3, KLRD1, CLNK
GO:0002228	natural killer cell mediated immunity	9/92	84/18986	0.107142857142857	22.1110248447205	13.5310761874407	2.6982948828742e-10	3.89903610575322e-08	3.05333368325238e-08	3821/3822/3823/3805/11126/259197/3824/5295/116449	9	KLRC1, KLRC2, KLRC3, KIR2DL4, CD160, NCR3, KLRD1, PIK3R1, CLNK
GO:0050851	antigen receptor-mediated signaling pathway	12/92	212/18986	0.0566037735849057	11.6812961443806	10.913165436345	4.55798128334931e-10	6.14719742414377e-08	4.81386795188822e-08	7294/28526/4067/7462/5336/11126/919/2355/4790/10451/4792/25	12	TXK, TRDC, LYN, LAT2, PLCG2, CD160, CD247, FOSL2, NFKB1, VAV3, NFKBIA, ABL1
GO:0045089	positive regulation of innate immune response	15/92	387/18986	0.0387596899224806	7.99882035726323	9.70672644635791	5.23333850946576e-10	6.61690237790577e-08	5.1816937215434e-08	7305/7294/4067/3821/5336/3822/3823/3805/11126/259197/118788/3824/5295/4792/116449	15	TYROBP, TXK, LYN, KLRC1, PLCG2, KLRC2, KLRC3, KIR2DL4, CD160, NCR3, PIK3AP1, KLRD1, PIK3R1, NFKBIA, CLNK
GO:0002699	positive regulation of immune effector process	13/92	272/18986	0.0477941176470588	9.86325127877238	10.2738083574518	6.55474444685917e-10	7.80014589176241e-08	6.10829126472015e-08	7305/3821/5336/6375/3822/3823/3805/11126/259197/3824/924/1604/116449	13	TYROBP, KLRC1, PLCG2, XCL1, KLRC2, KLRC3, KIR2DL4, CD160, NCR3, KLRD1, CD7, CD55, CLNK
GO:0045088	regulation of innate immune response	16/92	470/18986	0.0340425531914894	7.02534690101758	9.22985031005453	8.65018305967277e-10	9.72184462762112e-08	7.61317280982896e-08	7305/7294/4067/3821/5336/3822/3823/3805/11126/259197/118788/3824/5295/4792/116449/4780	16	TYROBP, TXK, LYN, KLRC1, PLCG2, KLRC2, KLRC3, KIR2DL4, CD160, NCR3, PIK3AP1, KLRD1, PIK3R1, NFKBIA, CLNK, NFE2L2
GO:0001910	regulation of leukocyte mediated cytotoxicity	9/92	98/18986	0.0918367346938776	18.9523070097604	12.4330470287959	1.09143639065915e-09	1.16209253594919e-07	9.10034220466492e-08	7305/3821/6375/3822/3823/3805/11126/259197/3824	9	TYROBP, KLRC1, XCL1, KLRC2, KLRC3, KIR2DL4, CD160, NCR3, KLRD1
GO:0002833	positive regulation of response to biotic stimulus	15/92	416/18986	0.0360576923076923	7.44121028428094	9.2692682353701	1.41024851093058e-09	1.42646636880629e-07	1.1170652678687e-07	7305/7294/4067/3821/5336/3822/3823/3805/11126/259197/118788/3824/5295/4792/116449	15	TYROBP, TXK, LYN, KLRC1, PLCG2, KLRC2, KLRC3, KIR2DL4, CD160, NCR3, PIK3AP1, KLRD1, PIK3R1, NFKBIA, CLNK
GO:0001912	positive regulation of leukocyte mediated cytotoxicity	8/92	71/18986	0.112676056338028	23.2529087568892	13.1084109364463	1.84760836520785e-09	1.77986272515023e-07	1.39380981936732e-07	7305/3821/6375/3822/3823/11126/259197/3824	8	TYROBP, KLRC1, XCL1, KLRC2, KLRC3, CD160, NCR3, KLRD1
GO:0002706	regulation of lymphocyte mediated immunity	11/92	198/18986	0.0555555555555556	11.4649758454106	10.3292266848565	3.09290227005951e-09	2.72398540570102e-07	2.1331519294326e-07	3821/6375/3822/3823/3805/11126/259197/3824/924/1604/116449	11	KLRC1, XCL1, KLRC2, KLRC3, KIR2DL4, CD160, NCR3, KLRD1, CD7, CD55, CLNK
GO:0001909	leukocyte mediated cytotoxicity	10/92	151/18986	0.0662251655629139	13.6668586236683	10.9046528320631	3.09696808359483e-09	2.72398540570102e-07	2.1331519294326e-07	7305/3821/6375/3822/3823/3805/11126/259197/3824/5295	10	TYROBP, KLRC1, XCL1, KLRC2, KLRC3, KIR2DL4, CD160, NCR3, KLRD1, PIK3R1
GO:0042269	regulation of natural killer cell mediated cytotoxicity	7/92	49/18986	0.142857142857143	29.4813664596273	13.9296604790485	3.62082471439983e-09	3.05205349884619e-07	2.39006192770691e-07	3821/3822/3823/3805/11126/259197/3824	7	KLRC1, KLRC2, KLRC3, KIR2DL4, CD160, NCR3, KLRD1
GO:0031343	positive regulation of cell killing	8/92	78/18986	0.102564102564103	21.1661092530658	12.4532836201178	3.96102256219585e-09	3.20525945732888e-07	2.510037455202e-07	7305/3821/6375/3822/3823/11126/259197/3824	8	TYROBP, KLRC1, XCL1, KLRC2, KLRC3, CD160, NCR3, KLRD1
GO:0042267	natural killer cell mediated cytotoxicity	8/92	79/18986	0.10126582278481	20.8981838194827	12.3666745290258	4.38999890781181e-09	3.41575684250126e-07	2.67487787702703e-07	3821/3822/3823/3805/11126/259197/3824/5295	8	KLRC1, KLRC2, KLRC3, KIR2DL4, CD160, NCR3, KLRD1, PIK3R1
GO:0045954	positive regulation of natural killer cell mediated cytotoxicity	6/92	29/18986	0.206896551724138	42.6971514242879	15.6804253625611	4.76500465327969e-09	3.52442245623387e-07	2.75997387758252e-07	3821/3822/3823/11126/259197/3824	6	KLRC1, KLRC2, KLRC3, CD160, NCR3, KLRD1
GO:0002449	lymphocyte mediated immunity	14/92	386/18986	0.0362694300518135	7.48490651047533	8.98210564063159	4.87809336502957e-09	3.52442245623387e-07	2.75997387758252e-07	2207/3821/6375/3822/3823/3805/3560/11126/259197/3824/5295/924/1604/116449	14	FCER1G, KLRC1, XCL1, KLRC2, KLRC3, KIR2DL4, IL2RB, CD160, NCR3, KLRD1, PIK3R1, CD7, CD55, CLNK
GO:0001906	cell killing	12/92	264/18986	0.0454545454545455	9.3804347826087	9.5681869567792	5.50778737376426e-09	3.84215650245693e-07	3.00879128766432e-07	7305/3821/6375/3822/3823/3805/10578/11126/259197/3824/5295/1604	12	TYROBP, KLRC1, XCL1, KLRC2, KLRC3, KIR2DL4, GNLY, CD160, NCR3, KLRD1, PIK3R1, CD55
GO:0002697	regulation of immune effector process	14/92	410/18986	0.0341463414634146	7.04676564156946	8.63726456975623	1.0485525361033e-08	7.07073926845659e-07	5.53709321696655e-07	7305/4067/3821/5336/6375/3822/3823/3805/11126/259197/3824/924/1604/116449	14	TYROBP, LYN, KLRC1, PLCG2, XCL1, KLRC2, KLRC3, KIR2DL4, CD160, NCR3, KLRD1, CD7, CD55, CLNK
GO:0038093	Fc receptor signaling pathway	7/92	59/18986	0.11864406779661	24.4845246868091	12.6067792551225	1.38266469724986e-08	9.02300220173054e-07	7.06590957338214e-07	2207/4067/5336/7525/919/10451/25	7	FCER1G, LYN, PLCG2, YES1, CD247, VAV3, ABL1
GO:0038094	Fc-gamma receptor signaling pathway	6/92	35/18986	0.171428571428571	35.3776397515528	14.2046740154519	1.59067759290736e-08	1.00560649076612e-06	7.87490058330781e-07	2207/4067/7525/919/10451/25	6	FCER1G, LYN, YES1, CD247, VAV3, ABL1
GO:0030101	natural killer cell activation	8/92	102/18986	0.0784313725490196	16.1858482523444	10.7307333883548	3.37034226389208e-08	2.0661219393496e-06	1.61797930052873e-06	7305/3821/3822/3823/11126/259197/3824/116449	8	TYROBP, KLRC1, KLRC2, KLRC3, CD160, NCR3, KLRD1, CLNK
GO:0032814	regulation of natural killer cell activation	6/92	40/18986	0.15	30.9554347826087	13.2337862448118	3.68916742310054e-08	2.19505461674482e-06	1.7189464308874e-06	7305/3821/3822/3823/3824/116449	6	TYROBP, KLRC1, KLRC2, KLRC3, KLRD1, CLNK
GO:0050853	B cell receptor signaling pathway	7/92	79/18986	0.0886075949367089	18.2859108420473	10.7431530063589	1.08621227425591e-07	6.27830694519916e-06	4.91653976768465e-06	4067/7462/5336/4790/10451/4792/25	7	LYN, LAT2, PLCG2, NFKB1, VAV3, NFKBIA, ABL1
GO:0002720	positive regulation of cytokine production involved in immune response	7/92	85/18986	0.0823529411764706	16.9951406649616	10.3131751721738	1.8065377138893e-07	1.01517383199946e-05	7.94982239591637e-06	5336/6375/3805/11126/924/1604/116449	7	PLCG2, XCL1, KIR2DL4, CD160, CD7, CD55, CLNK
GO:0002431	Fc receptor mediated stimulatory signaling pathway	5/92	31/18986	0.161290322580645	33.2854137447405	12.5534346991703	3.68171626687779e-07	2.0130032453767e-05	1.57638207159348e-05	2207/4067/7525/10451/25	5	FCER1G, LYN, YES1, VAV3, ABL1
GO:0050900	leukocyte migration	12/92	404/18986	0.0297029702970297	6.12978906586311	7.27245798876153	5.72767926044522e-07	3.04923556417912e-05	2.38785520414683e-05	2207/4067/6375/80310/7525/8784/6846/79890/5295/10451/2683/25	12	FCER1G, LYN, XCL1, PDGFD, YES1, TNFRSF18, XCL2, RIN3, PIK3R1, VAV3, B4GALT1, ABL1
GO:0032496	response to lipopolysaccharide	11/92	354/18986	0.0310734463276836	6.41261360845001	7.1732534728745	1.13192694783881e-06	5.87150824481516e-05	4.59797586099166e-05	4067/5336/3595/2355/3164/4790/2353/2950/4792/1604/25	11	LYN, PLCG2, IL12RB2, FOSL2, NR4A1, NFKB1, FOS, GSTP1, NFKBIA, CD55, ABL1
GO:0002758	innate immune response-activating signaling pathway	10/92	297/18986	0.0336700336700337	6.94847020933977	7.20987511946884	1.75461891175805e-06	8.87398514621632e-05	6.94921437419963e-05	7305/4067/3821/5336/3822/3823/118788/3824/5295/4792	10	TYROBP, LYN, KLRC1, PLCG2, KLRC2, KLRC3, PIK3AP1, KLRD1, PIK3R1, NFKBIA
GO:0002237	response to molecule of bacterial origin	11/92	375/18986	0.0293333333333333	6.05350724637681	6.89701119605292	1.9815091276753e-06	9.77705601289543e-05	7.65640882452201e-05	4067/5336/3595/2355/3164/4790/2353/2950/4792/1604/25	11	LYN, PLCG2, IL12RB2, FOSL2, NR4A1, NFKB1, FOS, GSTP1, NFKBIA, CD55, ABL1
GO:0002718	regulation of cytokine production involved in immune response	7/92	126/18986	0.0555555555555556	11.4649758454106	8.22412906950984	2.63147339028729e-06	0.000126749301632171	9.92573296336432e-05	5336/6375/3805/11126/924/1604/116449	7	PLCG2, XCL1, KIR2DL4, CD160, CD7, CD55, CLNK
GO:0097529	myeloid leukocyte migration	9/92	243/18986	0.037037037037037	7.64331723027375	7.27287016081544	2.74215581729663e-06	0.000127544945091394	9.98803977222721e-05	2207/4067/6375/80310/6846/79890/5295/10451/2683	9	FCER1G, LYN, XCL1, PDGFD, XCL2, RIN3, PIK3R1, VAV3, B4GALT1
GO:0002367	cytokine production involved in immune response	7/92	127/18986	0.0551181102362205	11.3747004450531	8.18569116056899	2.77408679388104e-06	0.000127544945091394	9.98803977222721e-05	5336/6375/3805/11126/924/1604/116449	7	PLCG2, XCL1, KIR2DL4, CD160, CD7, CD55, CLNK
GO:0002218	activation of innate immune response	10/92	317/18986	0.0315457413249211	6.51008092168427	6.90342067942641	3.14153091469655e-06	0.000141229267565136	0.000110596585417972	7305/4067/3821/5336/3822/3823/118788/3824/5295/4792	10	TYROBP, LYN, KLRC1, PLCG2, KLRC2, KLRC3, PIK3AP1, KLRD1, PIK3R1, NFKBIA
GO:0002433	immune response-regulating cell surface receptor signaling pathway involved in phagocytosis	4/92	22/18986	0.181818181818182	37.5217391304348	11.9601073025732	3.53232469065563e-06	0.000152040273387156	0.000119062679942592	4067/7525/10451/25	4	LYN, YES1, VAV3, ABL1
GO:0038096	Fc-gamma receptor signaling pathway involved in phagocytosis	4/92	22/18986	0.181818181818182	37.5217391304348	11.9601073025732	3.53232469065563e-06	0.000152040273387156	0.000119062679942592	4067/7525/10451/25	4	LYN, YES1, VAV3, ABL1
GO:0046631	alpha-beta T cell activation	8/92	196/18986	0.0408163265306122	8.42324755989352	7.28946825068151	4.96025510461245e-06	0.000209054084929812	0.000163710173957056	7704/6375/11126/919/2355/259197/1604/25	8	ZBTB16, XCL1, CD160, CD247, FOSL2, NCR3, CD55, ABL1
GO:0006968	cellular defense response	5/92	52/18986	0.0961538461538462	19.8432274247492	9.49452044717657	5.1976820063433e-06	0.000210181550291511	0.00016459309165061	7305/3822/3823/3805/10578	5	TYROBP, KLRC2, KLRC3, KIR2DL4, GNLY
GO:0051251	positive regulation of lymphocyte activation	10/92	336/18986	0.0297619047619048	6.14195134575569	6.63583291747633	5.25894478172868e-06	0.000210181550291511	0.00016459309165061	7305/7704/4067/6375/7525/11126/1326/10451/1604/25	10	TYROBP, ZBTB16, LYN, XCL1, YES1, CD160, MAP3K8, VAV3, CD55, ABL1
GO:0002702	positive regulation of production of molecular mediator of immune response	7/92	140/18986	0.05	10.3184782608696	7.72212237465314	5.29869454516415e-06	0.000210181550291511	0.00016459309165061	5336/6375/3805/11126/924/1604/116449	7	PLCG2, XCL1, KIR2DL4, CD160, CD7, CD55, CLNK
GO:0000302	response to reactive oxygen species	8/92	200/18986	0.04	8.25478260869565	7.19713254627399	5.75609549389901e-06	0.000223934253541494	0.000175362828306032	374/80310/10365/2353/27244/2950/25/4780	8	AREG, PDGFD, KLF2, FOS, SESN1, GSTP1, ABL1, NFE2L2
GO:0038095	Fc-epsilon receptor signaling pathway	4/92	25/18986	0.16	33.0191304347826	11.1785681141796	6.04096202833765e-06	0.000230582380817492	0.00018056897423333	2207/4067/5336/10451	4	FCER1G, LYN, PLCG2, VAV3
GO:0050777	negative regulation of immune response	8/92	207/18986	0.0386473429951691	7.97563537072044	7.04157763437873	7.4094951984329e-06	0.000277581644193144	0.000217374079408217	4067/3821/6375/7525/3805/11126/3824/1604	8	LYN, KLRC1, XCL1, YES1, KIR2DL4, CD160, KLRD1, CD55
GO:0050852	T cell receptor signaling pathway	7/92	149/18986	0.0469798657718121	9.69521447330026	7.43540831645952	7.9859622189003e-06	0.000291790313415616	0.000228500882842314	7294/28526/5336/11126/919/2355/25	7	TXK, TRDC, PLCG2, CD160, CD247, FOSL2, ABL1
GO:0002275	myeloid cell activation involved in immune response	6/92	98/18986	0.0612244897959184	12.6348713398403	8.05784473625455	8.07724050977484e-06	0.000291790313415616	0.000228500882842314	2207/7305/4067/7462/5336/116449	6	FCER1G, TYROBP, LYN, LAT2, PLCG2, CLNK
GO:0032102	negative regulation of response to external stimulus	11/92	437/18986	0.0251716247139588	5.19465724803502	6.19033577410365	8.52804356711494e-06	0.000302670739232869	0.000237021340138652	4067/3821/7525/3805/4790/3824/84959/79890/2950/313/284207	11	LYN, KLRC1, YES1, KIR2DL4, NFKB1, KLRD1, UBASH3B, RIN3, GSTP1, AOAH, METRNL
GO:0050727	regulation of inflammatory response	11/92	438/18986	0.0251141552511416	5.18279729998015	6.18005854893361	8.71325683859475e-06	0.000303912389387538	0.000237993675899911	4067/5336/6375/7525/1326/118788/4790/2950/313/284207/4792	11	LYN, PLCG2, XCL1, YES1, MAP3K8, PIK3AP1, NFKB1, GSTP1, AOAH, METRNL, NFKBIA
GO:0042113	B cell activation	9/92	284/18986	0.0316901408450704	6.53988058787508	6.5637617116939	9.69830754785095e-06	0.000332536884225466	0.000260409506860226	7305/4067/7462/5336/2355/8935/5295/10451/25	9	TYROBP, LYN, LAT2, PLCG2, FOSL2, SKAP2, PIK3R1, VAV3, ABL1
GO:0002696	positive regulation of leukocyte activation	10/92	371/18986	0.0269541778975741	5.56252197351459	6.19295126683758	1.24960368408076e-05	0.000420652016409317	0.000329412433174297	7305/7704/4067/6375/7525/11126/1326/10451/1604/25	10	TYROBP, ZBTB16, LYN, XCL1, YES1, CD160, MAP3K8, VAV3, CD55, ABL1
GO:0002370	natural killer cell cytokine production	3/92	10/18986	0.3	61.9108695652174	13.4440377293705	1.28919550258911e-05	0.000420652016409317	0.000329412433174297	3805/11126/116449	3	KIR2DL4, CD160, CLNK
GO:0002727	regulation of natural killer cell cytokine production	3/92	10/18986	0.3	61.9108695652174	13.4440377293705	1.28919550258911e-05	0.000420652016409317	0.000329412433174297	3805/11126/116449	3	KIR2DL4, CD160, CLNK
GO:0031348	negative regulation of defense response	9/92	297/18986	0.0303030303030303	6.2536231884058	6.36768207289309	1.38614033410309e-05	0.000445105062839769	0.000348561604482063	4067/3821/7525/3805/4790/3824/2950/313/284207	9	LYN, KLRC1, YES1, KIR2DL4, NFKB1, KLRD1, GSTP1, AOAH, METRNL
GO:0050867	positive regulation of cell activation	10/92	391/18986	0.0255754475703325	5.2779939953297	5.96441312058742	1.96433255841115e-05	0.000620913244635274	0.000486236924409339	7305/7704/4067/6375/7525/11126/1326/10451/1604/25	10	TYROBP, ZBTB16, LYN, XCL1, YES1, CD160, MAP3K8, VAV3, CD55, ABL1
GO:0006909	phagocytosis	8/92	239/18986	0.0334728033472803	6.90776787338548	6.41347996605604	2.10158590926934e-05	0.000654078199146443	0.000512208387603298	2207/7305/4067/5336/7525/3560/10451/25	8	FCER1G, TYROBP, LYN, PLCG2, YES1, IL2RB, VAV3, ABL1
GO:0002366	leukocyte activation involved in immune response	9/92	315/18986	0.0285714285714286	5.89627329192547	6.11468933265894	2.20799304294828e-05	0.000676783322103692	0.000529988760707681	2207/7305/4067/7462/5336/3822/11126/25/116449	9	FCER1G, TYROBP, LYN, LAT2, PLCG2, KLRC2, CD160, ABL1, CLNK
GO:0002263	cell activation involved in immune response	9/92	319/18986	0.0282131661442006	5.82233883058471	6.06112245789526	2.43834216181178e-05	0.000736233760200781	0.000576544376045048	2207/7305/4067/7462/5336/3822/11126/25/116449	9	FCER1G, TYROBP, LYN, LAT2, PLCG2, KLRC2, CD160, ABL1, CLNK
GO:0045785	positive regulation of cell adhesion	11/92	499/18986	0.0220440881763527	4.54922889256774	5.60645472492321	2.91862840648489e-05	0.000868291950929255	0.000679959094699653	7704/4067/6375/7525/8784/11126/1326/80005/10451/1604/25	11	ZBTB16, LYN, XCL1, YES1, TNFRSF18, CD160, MAP3K8, DOCK5, VAV3, CD55, ABL1
GO:0050870	positive regulation of T cell activation	8/92	260/18986	0.0307692307692308	6.34983277591973	6.06096296779169	3.83224336100371e-05	0.00112356932163921	0.000879866706073317	7704/4067/6375/7525/11126/1326/1604/25	8	ZBTB16, LYN, XCL1, YES1, CD160, MAP3K8, CD55, ABL1
GO:0070661	leukocyte proliferation	9/92	341/18986	0.0263929618768328	5.44670406732118	5.78191206315505	4.10457423656879e-05	0.00118622195436838	0.00092892995880241	7305/4067/6375/2355/2950/10451/6655/1604/25	9	TYROBP, LYN, XCL1, FOSL2, GSTP1, VAV3, SOS2, CD55, ABL1
GO:0043299	leukocyte degranulation	5/92	81/18986	0.0617283950617284	12.7388620504563	7.38783906871959	4.58793694323355e-05	0.00130723893467063	0.00102369830979488	4067/7462/3822/11126/116449	5	LYN, LAT2, KLRC2, CD160, CLNK
GO:0002700	regulation of production of molecular mediator of immune response	7/92	196/18986	0.0357142857142857	7.37034161490683	6.25553742795082	4.68815830156995e-05	0.00131724225612167	0.00103153190699748	5336/6375/3805/11126/924/1604/116449	7	PLCG2, XCL1, KIR2DL4, CD160, CD7, CD55, CLNK
GO:0030168	platelet activation	6/92	141/18986	0.0425531914893617	8.78168362627197	6.47175867305938	6.36525216325419e-05	0.00176395960633743	0.00138135609310707	2207/4067/5336/8527/84959/10451	6	FCER1G, LYN, PLCG2, DGKD, UBASH3B, VAV3
GO:1903039	positive regulation of leukocyte cell-cell adhesion	8/92	284/18986	0.028169014084507	5.81322718922229	5.70280818027873	7.13235679641186e-05	0.00194983213501908	0.00152691279923184	7704/4067/6375/7525/11126/1326/1604/25	8	ZBTB16, LYN, XCL1, YES1, CD160, MAP3K8, CD55, ABL1
GO:0042100	B cell proliferation	5/92	92/18986	0.0543478260869565	11.2157372400756	6.85391842122226	8.444896308387e-05	0.00227151936817791	0.00177882594849117	7305/4067/2355/10451/25	5	TYROBP, LYN, FOSL2, VAV3, ABL1
GO:0031295	T cell costimulation	4/92	48/18986	0.0833333333333333	17.1974637681159	7.84039311506862	8.53363677615034e-05	0.00227151936817791	0.00177882594849117	4067/7525/11126/1326	4	LYN, YES1, CD160, MAP3K8
GO:0031294	lymphocyte costimulation	4/92	49/18986	0.0816326530612245	16.846495119787	7.75020036747286	9.25789342019394e-05	0.00243230108948732	0.00190473405295856	4067/7525/11126/1326	4	LYN, YES1, CD160, MAP3K8
GO:0045637	regulation of myeloid cell differentiation	7/92	219/18986	0.0319634703196347	6.59629	5.81248579793256	9.4244698119493e-05	0.00244432082430429	0.00191414670269685	7305/7704/4067/84959/2353/5295/4792	7	TYROBP, ZBTB16, LYN, UBASH3B, FOS, PIK3R1, NFKBIA
GO:0046651	lymphocyte proliferation	8/92	297/18986	0.0269360269360269	5.55877616747182	5.52548902631735	9.73730807104268e-05	0.00249349040857207	0.00195265138533234	7305/4067/6375/2355/10451/6655/1604/25	8	TYROBP, LYN, XCL1, FOSL2, VAV3, SOS2, CD55, ABL1
GO:0071356	cellular response to tumor necrosis factor	7/92	221/18986	0.0316742081447964	6.53659256344678	5.77699080677938	9.97433027720535e-05	0.0025222587688483	0.00197517987726238	8784/10365/4790/2353/2950/4792/4780	7	TNFRSF18, KLF2, NFKB1, FOS, GSTP1, NFKBIA, NFE2L2
GO:0032943	mononuclear cell proliferation	8/92	305/18986	0.0262295081967213	5.41297220242338	5.42148561972626	0.000117007849270709	0.00286110981737126	0.00224053400376915	7305/4067/6375/2355/10451/6655/1604/25	8	TYROBP, LYN, XCL1, FOSL2, VAV3, SOS2, CD55, ABL1
GO:0045953	negative regulation of natural killer cell mediated cytotoxicity	3/92	20/18986	0.15	30.9554347826087	9.35276475865598	0.0001182438682017	0.00286110981737126	0.00224053400376915	3821/3805/3824	3	KLRC1, KIR2DL4, KLRD1
GO:0042542	response to hydrogen peroxide	5/92	99/18986	0.0505050505050505	10.4227053140097	6.55917133172664	0.000119595911812277	0.00286110981737126	0.00224053400376915	374/80310/10365/25/4780	5	AREG, PDGFD, KLF2, ABL1, NFE2L2
GO:0045638	negative regulation of myeloid cell differentiation	5/92	99/18986	0.0505050505050505	10.4227053140097	6.55917133172664	0.000119595911812277	0.00286110981737126	0.00224053400376915	7704/4067/84959/5295/4792	5	ZBTB16, LYN, UBASH3B, PIK3R1, NFKBIA
GO:0071222	cellular response to lipopolysaccharide	7/92	228/18986	0.0307017543859649	6.33590770404271	5.65613446542837	0.000121085912862687	0.00286110981737126	0.00224053400376915	4067/5336/4790/2950/4792/1604/25	7	LYN, PLCG2, NFKB1, GSTP1, NFKBIA, CD55, ABL1
GO:0050863	regulation of T cell activation	9/92	393/18986	0.0229007633587786	4.72602057749751	5.20839662082789	0.00012162898877604	0.00286110981737126	0.00224053400376915	7704/4067/6375/7525/11126/1326/6655/1604/25	9	ZBTB16, LYN, XCL1, YES1, CD160, MAP3K8, SOS2, CD55, ABL1
GO:0002440	production of molecular mediator of immune response	7/92	230/18986	0.0304347826086957	6.28081285444234	5.62253078199308	0.000127821884881941	0.00297222612777203	0.00232754914394823	5336/6375/3805/11126/924/1604/116449	7	PLCG2, XCL1, KIR2DL4, CD160, CD7, CD55, CLNK
GO:0002716	negative regulation of natural killer cell mediated immunity	3/92	21/18986	0.142857142857143	29.4813664596273	9.11236913790272	0.000137467709274512	0.00316019518025383	0.00247474763705909	3821/3805/3824	3	KLRC1, KIR2DL4, KLRD1
GO:0007596	blood coagulation	7/92	234/18986	0.0299145299145299	6.17344853214419	5.55650261816932	0.000142208302846215	0.00323244265907746	0.00253132461009526	2207/4067/5336/8527/84959/10451/4780	7	FCER1G, LYN, PLCG2, DGKD, UBASH3B, VAV3, NFE2L2
GO:0002685	regulation of leukocyte migration	7/92	236/18986	0.0296610169491525	6.12113117170229	5.52406174530836	0.000149879142753275	0.00336895006433194	0.00263822350694361	4067/6375/80310/8784/79890/5295/25	7	LYN, XCL1, PDGFD, TNFRSF18, RIN3, PIK3R1, ABL1
GO:0006979	response to oxidative stress	9/92	405/18986	0.0222222222222222	4.58599033816425	5.09025271166911	0.000152485450567742	0.00338986886262135	0.00265460500988377	374/80310/10365/2353/27244/2950/4929/25/4780	9	AREG, PDGFD, KLF2, FOS, SESN1, GSTP1, NR4A2, ABL1, NFE2L2
GO:0071375	cellular response to peptide hormone stimulus	8/92	321/18986	0.0249221183800623	5.14316673438981	5.22406039365068	0.00016617091249403	0.00365395386929808	0.0028614098776146	4067/3164/4790/2353/5295/4929/6655/4780	8	LYN, NR4A1, NFKB1, FOS, PIK3R1, NR4A2, SOS2, NFE2L2
GO:0007599	hemostasis	7/92	241/18986	0.029045643153527	5.99413674905286	5.44456877101216	0.000170533915820022	0.00367010757131814	0.00287405983548862	2207/4067/5336/8527/84959/10451/4780	7	FCER1G, LYN, PLCG2, DGKD, UBASH3B, VAV3, NFE2L2
GO:0050817	coagulation	7/92	241/18986	0.029045643153527	5.99413674905286	5.44456877101216	0.000170533915820022	0.00367010757131814	0.00287405983548862	2207/4067/5336/8527/84959/10451/4780	7	FCER1G, LYN, PLCG2, DGKD, UBASH3B, VAV3, NFE2L2
GO:0071219	cellular response to molecule of bacterial origin	7/92	242/18986	0.0289256198347107	5.96936758893281	5.42893856621085	0.000174929055199841	0.00371825021128529	0.00291176031843503	4067/5336/4790/2950/4792/1604/25	7	LYN, PLCG2, NFKB1, GSTP1, NFKBIA, CD55, ABL1
GO:0031663	lipopolysaccharide-mediated signaling pathway	4/92	58/18986	0.0689655172413793	14.232383808096	7.04266419781949	0.00017932113276097	0.00371825021128529	0.00291176031843503	4067/5336/4792/1604	4	LYN, PLCG2, NFKBIA, CD55
GO:0034612	response to tumor necrosis factor	7/92	243/18986	0.0288065843621399	5.94480229021292	5.4133957149807	0.000179415497680985	0.00371825021128529	0.00291176031843503	8784/10365/4790/2353/2950/4792/4780	7	TNFRSF18, KLF2, NFKB1, FOS, GSTP1, NFKBIA, NFE2L2
GO:0002709	regulation of T cell mediated immunity	5/92	108/18986	0.0462962962962963	9.55414653784219	6.22082281197111	0.000180122847605516	0.00371825021128529	0.00291176031843503	3821/6375/3824/924/1604	5	KLRC1, XCL1, KLRD1, CD7, CD55
GO:0060326	cell chemotaxis	8/92	328/18986	0.024390243902439	5.03340402969247	5.14177850327252	0.000192475679481037	0.00393311413727412	0.00308002017670346	2207/4067/6375/80310/6846/3164/79890/10451	8	FCER1G, LYN, XCL1, PDGFD, XCL2, NR4A1, RIN3, VAV3
GO:0002707	negative regulation of lymphocyte mediated immunity	4/92	60/18986	0.0666666666666667	13.7579710144928	6.90661229356942	0.0002045864987941	0.00413878487060465	0.00324108084931706	3821/6375/3805/3824	4	KLRC1, XCL1, KIR2DL4, KLRD1
GO:0030316	osteoclast differentiation	5/92	112/18986	0.0446428571428571	9.21292701863354	6.0829221523986	0.000213509612711192	0.00427653412390833	0.0033489522368978	7305/2355/84959/2353/5295	5	TYROBP, FOSL2, UBASH3B, FOS, PIK3R1
GO:0022409	positive regulation of cell-cell adhesion	8/92	336/18986	0.0238095238095238	4.91356107660455	5.0505607055428	0.000226641405313934	0.00449505453872637	0.00352007549016998	7704/4067/6375/7525/11126/1326/1604/25	8	ZBTB16, LYN, XCL1, YES1, CD160, MAP3K8, CD55, ABL1
GO:1902105	regulation of leukocyte differentiation	8/92	337/18986	0.0237388724035608	4.89898077667398	5.0393616754687	0.00023124180422771	0.00454176864031707	0.00355665728526014	7305/7704/4067/84959/2353/5295/6655/25	8	TYROBP, ZBTB16, LYN, UBASH3B, FOS, PIK3R1, SOS2, ABL1
GO:0035994	response to muscle stretch	3/92	25/18986	0.12	24.764347826087	8.29664570073362	0.000234412639048823	0.00455977662303624	0.00357075932964047	4790/2353/4792	3	NFKB1, FOS, NFKBIA
GO:1903706	regulation of hemopoiesis	9/92	433/18986	0.0207852193995381	4.28943669043077	4.8316522266671	0.00025065252576315	0.0048292386630367	0.00378177495011069	7305/7704/4067/84959/2353/5295/6655/4792/25	9	TYROBP, ZBTB16, LYN, UBASH3B, FOS, PIK3R1, SOS2, NFKBIA, ABL1
GO:0034142	toll-like receptor 4 signaling pathway	4/92	64/18986	0.0625	12.898097826087	6.65305727442109	0.000262664352918864	0.00494624306695061	0.00387340105406804	4067/118788/5295/4792	4	LYN, PIK3AP1, PIK3R1, NFKBIA
GO:0001911	negative regulation of leukocyte mediated cytotoxicity	3/92	26/18986	0.115384615384615	23.811872909699	8.12205095442056	0.000264060430662712	0.00494624306695061	0.00387340105406804	3821/3805/3824	3	KLRC1, KIR2DL4, KLRD1
GO:0046629	gamma-delta T cell activation	3/92	26/18986	0.115384615384615	23.811872909699	8.12205095442056	0.000264060430662712	0.00494624306695061	0.00387340105406804	28526/3821/919	3	TRDC, KLRC1, CD247
GO:0050731	positive regulation of peptidyl-tyrosine phosphorylation	5/92	118/18986	0.0423728813559322	8.74447310243183	5.88853423763521	0.00027218672463919	0.0050516857242668	0.00395597315868644	374/5336/7525/8784/25	5	AREG, PLCG2, YES1, TNFRSF18, ABL1
GO:0043434	response to peptide hormone	9/92	446/18986	0.0201793721973094	4.16440826671866	4.71891694620419	0.000311520420827886	0.00566033632400366	0.0044326072105656	374/4067/3164/4790/2353/5295/4929/6655/4780	9	AREG, LYN, NR4A1, NFKB1, FOS, PIK3R1, NR4A2, SOS2, NFE2L2
GO:0002820	negative regulation of adaptive immune response	4/92	67/18986	0.0597014925373134	12.3205710577547	6.47729842781778	0.000313375021398126	0.00566033632400366	0.0044326072105656	3821/6375/11126/3824	4	KLRC1, XCL1, CD160, KLRD1
GO:0070301	cellular response to hydrogen peroxide	4/92	67/18986	0.0597014925373134	12.3205710577547	6.47729842781778	0.000313375021398126	0.00566033632400366	0.0044326072105656	80310/10365/25/4780	4	PDGFD, KLF2, ABL1, NFE2L2
GO:0002726	positive regulation of T cell cytokine production	3/92	28/18986	0.107142857142857	22.1110248447205	7.80062376825538	0.000330391120008788	0.00582036283868304	0.00455792391300984	6375/924/1604	3	XCL1, CD7, CD55
GO:0071216	cellular response to biotic stimulus	7/92	269/18986	0.0260223048327138	5.37021173428156	5.03729931778558	0.000333033236527163	0.00582036283868304	0.00455792391300984	4067/5336/4790/2950/4792/1604/25	7	LYN, PLCG2, NFKB1, GSTP1, NFKBIA, CD55, ABL1
GO:0009410	response to xenobiotic stimulus	9/92	451/18986	0.0199556541019956	4.11823966065748	4.67669153477753	0.000337978282045595	0.00582036283868304	0.00455792391300984	4067/2355/5141/2353/2950/10451/5243/25/4780	9	LYN, FOSL2, PDE4A, FOS, GSTP1, VAV3, ABCB1, ABL1, NFE2L2
GO:0030099	myeloid cell differentiation	9/92	451/18986	0.0199556541019956	4.11823966065748	4.67669153477753	0.000337978282045595	0.00582036283868304	0.00455792391300984	7305/7704/4067/10365/2355/84959/2353/5295/4792	9	TYROBP, ZBTB16, LYN, KLF2, FOSL2, UBASH3B, FOS, PIK3R1, NFKBIA
GO:0070663	regulation of leukocyte proliferation	7/92	270/18986	0.0259259259259259	5.35032206119163	5.0238195584867	0.000340565569189311	0.00582036283868304	0.00455792391300984	7305/4067/6375/2950/10451/6655/1604	7	TYROBP, LYN, XCL1, GSTP1, VAV3, SOS2, CD55
GO:0032609	type II interferon production	5/92	124/18986	0.0403225806451613	8.32135343618513	5.7075	0.000342374284628414	0.00582036283868304	0.00455792391300984	7294/6375/3595/11126/25	5	TXK, XCL1, IL12RB2, CD160, ABL1
GO:0032649	regulation of type II interferon production	5/92	124/18986	0.0403225806451613	8.32135343618513	5.7075	0.000342374284628414	0.00582036283868304	0.00455792391300984	7294/6375/3595/11126/25	5	TXK, XCL1, IL12RB2, CD160, ABL1
GO:0031342	negative regulation of cell killing	3/92	29/18986	0.103448275862069	21.3485757121439	7.65218514430322	0.000367223714810764	0.00619077979218479	0.00484799728763333	3821/3805/3824	3	KLRC1, KIR2DL4, KLRD1
GO:0002704	negative regulation of leukocyte mediated immunity	4/92	71/18986	0.0563380281690141	11.6264543784446	6.2596729403713	0.000391435670212297	0.00654441620528493	0.00512492982748592	3821/6375/3805/3824	4	KLRC1, XCL1, KIR2DL4, KLRD1
GO:0002698	negative regulation of immune effector process	5/92	128/18986	0.0390625	8.06131114130435	5.59345020500121	0.000396253165910184	0.0065706570052156	0.00514547898787599	3821/6375/3805/3824/1604	5	KLRC1, XCL1, KIR2DL4, KLRD1, CD55
GO:0051209	release of sequestered calcium ion into cytosol	5/92	129/18986	0.0387596899224806	7.99882035726323	5.56571110354296	0.000410670326821902	0.00673685339044623	0.00527562731358929	4067/5336/6375/84959/25	5	LYN, PLCG2, XCL1, UBASH3B, ABL1
GO:0140895	cell surface toll-like receptor signaling pathway	4/92	72/18986	0.0555555555555556	11.4649758454106	6.20797622524781	0.000412936144545394	0.00673685339044623	0.00527562731358929	4067/118788/5295/4792	4	LYN, PIK3AP1, PIK3R1, NFKBIA
GO:0002761	regulation of myeloid leukocyte differentiation	5/92	130/18986	0.0384615384615385	7.93729096989967	5.53826918666789	0.000425480192327709	0.00683132086570599	0.00534960475733669	7305/4067/84959/2353/5295	5	TYROBP, LYN, UBASH3B, FOS, PIK3R1
GO:0051283	negative regulation of sequestering of calcium ion	5/92	130/18986	0.0384615384615385	7.93729096989967	5.53826918666789	0.000425480192327709	0.00683132086570599	0.00534960475733669	4067/5336/6375/84959/25	5	LYN, PLCG2, XCL1, UBASH3B, ABL1
GO:0045670	regulation of osteoclast differentiation	4/92	73/18986	0.0547945205479452	11.3079213817749	6.15728952459373	0.000435267038879652	0.0069334269264058	0.00542956397442086	7305/84959/2353/5295	4	TYROBP, UBASH3B, FOS, PIK3R1
GO:0051282	regulation of sequestering of calcium ion	5/92	132/18986	0.0378787878787879	7.81702898550725	5.48425466984498	0.000456305881245902	0.00717635651228581	0.00561980204021653	4067/5336/6375/84959/25	5	LYN, PLCG2, XCL1, UBASH3B, ABL1
GO:2000379	positive regulation of reactive oxygen species metabolic process	4/92	74/18986	0.0540540540540541	11.1551116333725	6.10757897024643	0.000458446615487196	0.00717635651228581	0.00561980204021653	7305/5336/2950/4780	4	TYROBP, PLCG2, GSTP1, NFE2L2
GO:0050728	negative regulation of inflammatory response	6/92	203/18986	0.0295566502463054	6.09959306061255	5.09727799877233	0.000461159835193848	0.00717635651228581	0.00561980204021653	4067/7525/4790/2950/313/284207	6	LYN, YES1, NFKB1, GSTP1, AOAH, METRNL
GO:0018108	peptidyl-tyrosine phosphorylation	6/92	204/18986	0.0294117647058824	6.06969309462916	5.07999276359348	0.000473304651051184	0.00730912449676752	0.00572377259808784	374/4067/5336/7525/8784/25	6	AREG, LYN, PLCG2, YES1, TNFRSF18, ABL1
GO:0046635	positive regulation of alpha-beta T cell activation	4/92	75/18986	0.0533333333333333	11.0063768115942	6.05881227240233	0.000482493195871714	0.00739457375188241	0.00579068787708876	7704/6375/11126/1604	4	ZBTB16, XCL1, CD160, CD55
GO:0002710	negative regulation of T cell mediated immunity	3/92	32/18986	0.09375	19.3471467391304	7.24820293736115	0.000493263288563463	0.00750279423130741	0.0058754352931382	3821/6375/3824	3	KLRC1, XCL1, KLRD1
GO:0018212	peptidyl-tyrosine modification	6/92	206/18986	0.029126213592233	6.01076	5.04576507907203	0.000498342218592564	0.0075234799120355	0.00589163424180526	374/4067/5336/7525/8784/25	6	AREG, LYN, PLCG2, YES1, TNFRSF18, ABL1
GO:0002244	hematopoietic progenitor cell differentiation	5/92	135/18986	0.037037037037037	7.64331723027375	5.40532657184945	0.000505664960675686	0.00757748307738454	0.0059339240999369	4067/1052/6655/25/4780	5	LYN, CEBPD, SOS2, ABL1, NFE2L2
GO:0051208	sequestering of calcium ion	5/92	136/18986	0.0367647058823529	7.58711636828644	5.37955524198978	0.00052297862904249	0.00774203464446181	0.00606278436918335	4067/5336/6375/84959/25	5	LYN, PLCG2, XCL1, UBASH3B, ABL1
GO:0050878	regulation of body fluid levels	8/92	381/18986	0.020997375328084	4.33321921716307	4.58615561166916	0.000524299924019411	0.00774203464446181	0.00606278436918335	2207/4067/5336/8527/2355/84959/10451/4780	8	FCER1G, LYN, PLCG2, DGKD, FOSL2, UBASH3B, VAV3, NFE2L2
GO:0006801	superoxide metabolic process	4/92	77/18986	0.051948051948052	10.7204968944099	5.96398862437543	0.000533260927046042	0.00776105651377081	0.00607768038776443	7305/2950/83943/4780	4	TYROBP, GSTP1, IMMP2L, NFE2L2
GO:0032729	positive regulation of type II interferon production	4/92	77/18986	0.051948051948052	10.7204968944099	5.96398862437543	0.000533260927046042	0.00776105651377081	0.00607768038776443	7294/3595/11126/25	4	TXK, IL12RB2, CD160, ABL1
GO:0090322	regulation of superoxide metabolic process	3/92	33/18986	0.0909090909090909	18.7608695652174	7.12556772821933	0.000540692573105986	0.0078130076813815	0.00611836332725195	7305/2950/4780	3	TYROBP, GSTP1, NFE2L2
GO:0002456	T cell mediated immunity	5/92	138/18986	0.036231884057971	7.47715816005041	5.32879075748067	0.000558940212508613	0.00801940460925478	0.00627999268253425	3821/6375/3824/924/1604	5	KLRC1, XCL1, KLRD1, CD7, CD55
GO:0002752	cell surface pattern recognition receptor signaling pathway	4/92	79/18986	0.0506329113924051	10.4490919097413	5.8725884383583	0.000587717843809296	0.00837290984525497	0.00655682249765004	4067/118788/5295/4792	4	LYN, PIK3AP1, PIK3R1, NFKBIA
GO:1903037	regulation of leukocyte cell-cell adhesion	8/92	392/18986	0.0204081632653061	4.21162377994676	4.48351414261203	0.000631854920093467	0.00893875876467891	0.00699993857004541	7704/4067/6375/7525/11126/1326/1604/25	8	ZBTB16, LYN, XCL1, YES1, CD160, MAP3K8, CD55, ABL1
GO:0001101	response to acid chemical	5/92	144/18986	0.0347222222222222	7.16560990338164	5.18240140937288	0.000678027669678889	0.00952534705389161	0.0074592956349907	4067/80310/10365/27244/4780	5	LYN, PDGFD, KLF2, SESN1, NFE2L2
GO:0001782	B cell homeostasis	3/92	36/18986	0.0833333333333333	17.1974637681159	6.78782941123175	0.000700185106036349	0.00976878944490712	0.00764993527829187	4067/6655/25	3	LYN, SOS2, ABL1
GO:0051279	regulation of release of sequestered calcium ion into cytosol	4/92	83/18986	0.0481927710843374	9.94552121529597	5.69923530286014	0.000708293096453039	0.00981422557619519	0.00768551629532678	4067/6375/84959/25	4	LYN, XCL1, UBASH3B, ABL1
GO:0002819	regulation of adaptive immune response	6/92	221/18986	0.0271493212669683	5.60279362581153	4.80264642144125	0.000720675807576237	0.00985215774728481	0.00771522096400012	3821/6375/11126/3824/924/1604	6	KLRC1, XCL1, CD160, KLRD1, CD7, CD55
GO:0002460	adaptive immune response based on somatic recombination of immune receptors built from immunoglobulin superfamily domains	8/92	400/18986	0.02	4.12739130434783	4.41119759965059	0.000720770808995626	0.00985215774728481	0.00771522096400012	2207/3821/6375/3560/60468/3824/924/1604	8	FCER1G, KLRC1, XCL1, IL2RB, BACH2, KLRD1, CD7, CD55
GO:0030100	regulation of endocytosis	7/92	307/18986	0.0228013029315961	4.70549497238351	4.56747168728254	0.00073128353303747	0.00992876904251544	0.0077752152399957	2207/5336/3560/8527/79890/3092/25	7	FCER1G, PLCG2, IL2RB, DGKD, RIN3, HIP1, ABL1
GO:0034614	cellular response to reactive oxygen species	5/92	148/18986	0.0337837837837838	6.97194477085781	5.08939903342959	0.000767353066994787	0.010349035030203	0.00810432537422565	80310/10365/2353/25/4780	5	PDGFD, KLF2, FOS, ABL1, NFE2L2
GO:0002285	lymphocyte activation involved in immune response	6/92	227/18986	0.026431718061674	5.45470216433633	4.71155	0.000828495844299113	0.0110996496226298	0.00869213137448703	2207/7305/5336/3822/11126/25	6	FCER1G, TYROBP, PLCG2, KLRC2, CD160, ABL1
GO:0002687	positive regulation of leukocyte migration	5/92	152/18986	0.0328947368421053	6.78847254004577	4.99978981151065	0.00086519537879096	0.0115150674427244	0.00901744491052905	6375/80310/8784/5295/25	5	XCL1, PDGFD, TNFRSF18, PIK3R1, ABL1
GO:0030217	T cell differentiation	7/92	320/18986	0.021875	4.51433423913043	4.42414834795458	0.000931944495461066	0.012322377217763	0.00964964888661097	2207/7704/3821/2355/5295/6655/25	7	FCER1G, ZBTB16, KLRC1, FOSL2, PIK3R1, SOS2, ABL1
GO:0002369	T cell cytokine production	3/92	40/18986	0.075	15.4777173913043	6.39600188278861	0.000955419405293353	0.0124470111224694	0.00974724964972107	6375/924/1604	3	XCL1, CD7, CD55
GO:0002724	regulation of T cell cytokine production	3/92	40/18986	0.075	15.4777173913043	6.39600188278861	0.000955419405293353	0.0124470111224694	0.00974724964972107	6375/924/1604	3	XCL1, CD7, CD55
GO:0048145	regulation of fibroblast proliferation	4/92	90/18986	0.0444444444444444	9.1719806763285	5.42251677861591	0.00095982883593931	0.0124470111224694	0.00974724964972107	80310/2355/2950/25	4	PDGFD, FOSL2, GSTP1, ABL1
GO:0001915	negative regulation of T cell mediated cytotoxicity	2/92	10/18986	0.2	41.2739130434783	8.88911963218949	0.00101909143814043	0.0129661759708056	0.0101538074439017	3821/3824	2	KLRC1, KLRD1
GO:0045136	development of secondary sexual characteristics	2/92	10/18986	0.2	41.2739130434783	8.88911963218949	0.00101909143814043	0.0129661759708056	0.0101538074439017	374/2683	2	AREG, B4GALT1
GO:2000563	positive regulation of CD4-positive, alpha-beta T cell proliferation	2/92	10/18986	0.2	41.2739130434783	8.88911963218949	0.00101909143814043	0.0129661759708056	0.0101538074439017	6375/1604	2	XCL1, CD55
GO:0007249	canonical NF-kappaB signal transduction	7/92	327/18986	0.0214067278287462	4.41769711474538	4.3501128615519	0.00105669699652889	0.0132992618721298	0.0104146468858419	7088/5336/4790/5966/2950/4792/25	7	TLE1, PLCG2, NFKB1, REL, GSTP1, NFKBIA, ABL1
GO:0045807	positive regulation of endocytosis	5/92	159/18986	0.0314465408805031	6.48960896910036	4.85050179942503	0.00105841876490998	0.0132992618721298	0.0104146468858419	2207/5336/3560/8527/3092	5	FCER1G, PLCG2, IL2RB, DGKD, HIP1
GO:0030098	lymphocyte differentiation	8/92	426/18986	0.0187793427230047	3.87548479281486	4.18855427773062	0.00108182841947053	0.0134623420993163	0.0105423549493827	2207/7704/3821/5336/2355/5295/6655/25	8	FCER1G, ZBTB16, KLRC1, PLCG2, FOSL2, PIK3R1, SOS2, ABL1
GO:0014910	regulation of smooth muscle cell migration	4/92	93/18986	0.043010752688172	8.87611033193081	5.31300301283257	0.0010847327399815	0.0134623420993163	0.0105423549493827	80310/11057/80005/4780	4	PDGFD, ABHD2, DOCK5, NFE2L2
GO:1901532	regulation of hematopoietic progenitor cell differentiation	3/92	42/18986	0.0714285714285714	14.7406832298137	6.22063026972729	0.00110240730113211	0.0134623420993163	0.0105423549493827	6655/25/4780	3	SOS2, ABL1, NFE2L2
GO:0030595	leukocyte chemotaxis	6/92	240/18986	0.025	5.15923913043478	4.52483204763183	0.00110467068140707	0.0134623420993163	0.0105423549493827	2207/4067/6375/6846/79890/10451	6	FCER1G, LYN, XCL1, XCL2, RIN3, VAV3
GO:0050670	regulation of lymphocyte proliferation	6/92	240/18986	0.025	5.15923913043478	4.52483204763183	0.00110467068140707	0.0134623420993163	0.0105423549493827	7305/4067/6375/10451/6655/1604	6	TYROBP, LYN, XCL1, VAV3, SOS2, CD55
GO:0007159	leukocyte cell-cell adhesion	8/92	430/18986	0.0186046511627907	3.83943377148635	4.15586133289227	0.00114837209755559	0.0137990726633826	0.0108060485253224	7704/4067/6375/7525/11126/1326/1604/25	8	ZBTB16, LYN, XCL1, YES1, CD160, MAP3K8, CD55, ABL1
GO:0050730	regulation of peptidyl-tyrosine phosphorylation	5/92	162/18986	0.0308641975308642	6.36943102522813	4.78924524770614	0.00115035769734791	0.0137990726633826	0.0108060485253224	374/5336/7525/8784/25	5	AREG, PLCG2, YES1, TNFRSF18, ABL1
GO:0072593	reactive oxygen species metabolic process	6/92	242/18986	0.0247933884297521	5.11660079051383	4.49730723142462	0.00115276484434585	0.0137990726633826	0.0108060485253224	7305/5336/27244/2950/83943/4780	6	TYROBP, PLCG2, SESN1, GSTP1, IMMP2L, NFE2L2
GO:0032944	regulation of mononuclear cell proliferation	6/92	245/18986	0.0244897959183673	5.05394853593611	4.45658456559359	0.00122790120832892	0.0145191859058304	0.0113699689300803	7305/4067/6375/10451/6655/1604	6	TYROBP, LYN, XCL1, VAV3, SOS2, CD55
GO:0001865	NK T cell differentiation	2/92	11/18986	0.181818181818182	37.5217391304348	8.45462129649998	0.00124163082635129	0.0145191859058304	0.0113699689300803	7704/2355	2	ZBTB16, FOSL2
GO:0002765	immune response-inhibiting signal transduction	2/92	11/18986	0.181818181818182	37.5217391304348	8.45462129649998	0.00124163082635129	0.0145191859058304	0.0113699689300803	4067/3821	2	LYN, KLRC1
GO:1901031	regulation of response to reactive oxygen species	2/92	11/18986	0.181818181818182	37.5217391304348	8.45462129649998	0.00124163082635129	0.0145191859058304	0.0113699689300803	27244/4780	2	SESN1, NFE2L2
GO:0002274	myeloid leukocyte activation	6/92	247/18986	0.0242914979757085	5.0130258757261	4.42980378591976	0.00128003982862533	0.0147972604189089	0.0115877289749241	2207/7305/4067/7462/5336/116449	6	FCER1G, TYROBP, LYN, LAT2, PLCG2, CLNK
GO:0002573	myeloid leukocyte differentiation	6/92	247/18986	0.0242914979757085	5.0130258757261	4.42980378591976	0.00128003982862533	0.0147972604189089	0.0115877289749241	7305/4067/2355/84959/2353/5295	6	TYROBP, LYN, FOSL2, UBASH3B, FOS, PIK3R1
GO:0070664	negative regulation of leukocyte proliferation	4/92	99/18986	0.0404040404040404	8.33816425120773	5.10811651007063	0.00136802873985086	0.0157245576177176	0.0123138950566719	7305/4067/6375/2950	4	TYROBP, LYN, XCL1, GSTP1
GO:0034599	cellular response to oxidative stress	6/92	251/18986	0.0239043824701195	4.9331370171488	4.37709877293292	0.00138939065131696	0.0157906589191809	0.0123656589605678	80310/10365/2353/4929/25/4780	6	PDGFD, KLF2, FOS, NR4A2, ABL1, NFE2L2
GO:0045444	fat cell differentiation	6/92	251/18986	0.0239043824701195	4.9331370171488	4.37709877293292	0.00138939065131696	0.0157906589191809	0.0123656589605678	7704/2355/1052/3164/4929/284207	6	ZBTB16, FOSL2, CEBPD, NR4A1, NR4A2, METRNL
GO:0042060	wound healing	8/92	444/18986	0.018018018018018	3.7183705444575	4.04444665181575	0.00140751219845066	0.0158688636238266	0.012426901034867	2207/4067/5336/8527/84959/10451/2683/4780	8	FCER1G, LYN, PLCG2, DGKD, UBASH3B, VAV3, B4GALT1, NFE2L2
GO:0014909	smooth muscle cell migration	4/92	100/18986	0.04	8.25478260869565	5.07565002931724	0.00141980440727268	0.0158688636238266	0.012426901034867	80310/11057/80005/4780	4	PDGFD, ABHD2, DOCK5, NFE2L2
GO:0071229	cellular response to acid chemical	4/92	100/18986	0.04	8.25478260869565	5.07565002931724	0.00141980440727268	0.0158688636238266	0.012426901034867	80310/10365/27244/4780	4	PDGFD, KLF2, SESN1, NFE2L2
GO:0043300	regulation of leukocyte degranulation	3/92	46/18986	0.0652173913043478	13.4588846880907	5.90344271959828	0.00143748009610941	0.0159012321579446	0.0124522488215556	4067/3822/11126	3	LYN, KLRC2, CD160
GO:0051235	maintenance of location	7/92	345/18986	0.0202898550724638	4.18720856962823	4.16891161415026	0.00143842090207803	0.0159012321579446	0.0124522488215556	4067/5336/6375/4790/84959/4792/25	7	LYN, PLCG2, XCL1, NFKB1, UBASH3B, NFKBIA, ABL1
GO:0043320	natural killer cell degranulation	2/92	12/18986	0.166666666666667	34.3949275362319	8.07474728696439	0.0014852630783143	0.0163298217795099	0.0127878771902919	3822/11126	2	KLRC2, CD160
GO:0140467	integrated stress response signaling	3/92	48/18986	0.0625	12.898097826087	5.75928216994653	0.00162645685370503	0.0176899043819638	0.0138529573561181	1052/2353/4780	3	CEBPD, FOS, NFE2L2
GO:2000516	positive regulation of CD4-positive, alpha-beta T cell activation	3/92	48/18986	0.0625	12.898097826087	5.75928216994653	0.00162645685370503	0.0176899043819638	0.0138529573561181	6375/11126/1604	3	XCL1, CD160, CD55
GO:0001914	regulation of T cell mediated cytotoxicity	3/92	51/18986	0.0588235294117647	12.1393861892583	5.55841479701454	0.00193791364766919	0.0209647021884212	0.0164174502659281	3821/6375/3824	3	KLRC1, XCL1, KLRD1
GO:0048144	fibroblast proliferation	4/92	109/18986	0.036697247706422	7.57319505384922	4.80242443140808	0.00194888147808786	0.0209712086711263	0.0164225454900461	80310/2355/2950/25	4	PDGFD, FOSL2, GSTP1, ABL1
GO:0009636	response to toxic substance	6/92	270/18986	0.0222222222222222	4.58599033816425	4.14115740030503	0.00200945300108183	0.0215085895300981	0.0168433682351888	4067/2353/27244/2950/5243/4780	6	LYN, FOS, SESN1, GSTP1, ABCB1, NFE2L2
GO:1900272	negative regulation of long-term synaptic potentiation	2/92	14/18986	0.142857142857143	29.4813664596273	7.43884552933425	0.00203498697584895	0.0216672560639075	0.0169676199371339	7305/25	2	TYROBP, ABL1
GO:0006935	chemotaxis	8/92	472/18986	0.0169491525423729	3.49778924097273	3.83454570937411	0.00206487394370777	0.021870366429952	0.017126675587105	2207/4067/6375/80310/6846/3164/79890/10451	8	FCER1G, LYN, XCL1, PDGFD, XCL2, NR4A1, RIN3, VAV3
GO:0042330	taxis	8/92	474/18986	0.0168776371308017	3.48303063658044	3.82016249933961	0.00211977691959416	0.0223349411892656	0.0174904839034496	2207/4067/6375/80310/6846/3164/79890/10451	8	FCER1G, LYN, XCL1, PDGFD, XCL2, NR4A1, RIN3, VAV3
GO:0043303	mast cell degranulation	3/92	53/18986	0.0566037735849057	11.6812961443806	5.4336221237607	0.00216479847627042	0.0226911259973837	0.0177694120904662	4067/7462/116449	3	LYN, LAT2, CLNK
GO:0097553	calcium ion transmembrane import into cytosol	5/92	189/18986	0.0264550264550265	5.45951230733839	4.29943370853387	0.00226544638020265	0.0233317678992536	0.0182710985188108	4067/5336/6375/84959/25	5	LYN, PLCG2, XCL1, UBASH3B, ABL1
GO:0010543	regulation of platelet activation	3/92	54/18986	0.0555555555555556	11.4649758454106	5.37370871040287	0.00228415982658669	0.0233317678992536	0.0182710985188108	2207/4067/84959	3	FCER1G, LYN, UBASH3B
GO:0048146	positive regulation of fibroblast proliferation	3/92	54/18986	0.0555555555555556	11.4649758454106	5.37370871040287	0.00228415982658669	0.0233317678992536	0.0182710985188108	80310/2355/25	3	PDGFD, FOSL2, ABL1
GO:2000772	regulation of cellular senescence	3/92	54/18986	0.0555555555555556	11.4649758454106	5.37370871040287	0.00228415982658669	0.0233317678992536	0.0182710985188108	3805/10000/25	3	KIR2DL4, AKT3, ABL1
GO:0007173	epidermal growth factor receptor signaling pathway	4/92	114/18986	0.0350877192982456	7.24103737604882	4.66377407675938	0.00229511705978817	0.0233317678992536	0.0182710985188108	374/8527/3092/25	4	AREG, DGKD, HIP1, ABL1
GO:0014812	muscle cell migration	4/92	114/18986	0.0350877192982456	7.24103737604882	4.66377407675938	0.00229511705978817	0.0233317678992536	0.0182710985188108	80310/11057/80005/4780	4	PDGFD, ABHD2, DOCK5, NFE2L2
GO:0035791	platelet-derived growth factor receptor-beta signaling pathway	2/92	15/18986	0.133333333333333	27.5159420289855	7.16877314279493	0.00234067265222548	0.0236759038772607	0.0185405912715755	3092/25	2	HIP1, ABL1
GO:0002444	myeloid leukocyte mediated immunity	4/92	116/18986	0.0344827586206897	7.11619190404798	4.61064205179006	0.00244475379943407	0.0246056563992792	0.0192686801159899	7305/4067/7462/116449	4	TYROBP, LYN, LAT2, CLNK
GO:0002279	mast cell activation involved in immune response	3/92	56/18986	0.0535714285714286	11.0555124223602	5.2584793438759	0.00253495233265274	0.0251382772988064	0.019685775338712	4067/7462/116449	3	LYN, LAT2, CLNK
GO:0002448	mast cell mediated immunity	3/92	56/18986	0.0535714285714286	11.0555124223602	5.2584793438759	0.00253495233265274	0.0251382772988064	0.019685775338712	4067/7462/116449	3	LYN, LAT2, CLNK
GO:0048260	positive regulation of receptor-mediated endocytosis	3/92	56/18986	0.0535714285714286	11.0555124223602	5.2584793438759	0.00253495233265274	0.0251382772988064	0.019685775338712	5336/8527/3092	3	PLCG2, DGKD, HIP1
GO:0007264	small GTPase-mediated signal transduction	8/92	491/18986	0.0162932790224033	3.36244	3.70093157801369	0.00263442573221993	0.0259356306457014	0.0203101824397224	26053/1124/153020/22800/80005/10451/6655/25	8	AUTS2, CHN2, RASGEF1B, RRAS2, DOCK5, VAV3, SOS2, ABL1
GO:0002040	sprouting angiogenesis	5/92	196/18986	0.0255102040816327	5.26452972493345	4.18767578248944	0.00265147655861137	0.0259356306457014	0.0203101824397224	10365/9022/3164/10000/25	5	KLF2, CLIC3, NR4A1, AKT3, ABL1
GO:0002762	negative regulation of myeloid leukocyte differentiation	3/92	57/18986	0.0526315789473684	10.8615560640732	5.20302963112148	0.00266647347078687	0.0259356306457014	0.0203101824397224	4067/84959/5295	3	LYN, UBASH3B, PIK3R1
GO:0034616	response to laminar fluid shear stress	2/92	16/18986	0.125	25.7961956521739	6.92386576097791	0.00266663923593964	0.0259356306457014	0.0203101824397224	10365/4780	2	KLF2, NFE2L2
GO:0046634	regulation of alpha-beta T cell activation	4/92	122/18986	0.0327868852459016	6.76621525302922	4.45852422768084	0.00293373453172374	0.0283411087753309	0.0221939114430746	7704/6375/11126/1604	4	ZBTB16, XCL1, CD160, CD55
GO:0048008	platelet-derived growth factor receptor signaling pathway	3/92	59/18986	0.0508474576271186	10.4933677229182	5.09615556910794	0.00294198360989594	0.0283411087753309	0.0221939114430746	80310/3092/25	3	PDGFD, HIP1, ABL1
GO:0034134	toll-like receptor 2 signaling pathway	2/92	17/18986	0.117647058823529	24.2787723785166	6.70038218259811	0.00301268733155859	0.028884675221531	0.0226195781192102	4067/118788	2	LYN, PIK3AP1
GO:0001913	T cell mediated cytotoxicity	3/92	61/18986	0.0491803278688525	10.1493228795438	4.99428344292616	0.00323439785518286	0.0308640889671459	0.0241696562663863	3821/6375/3824	3	KLRC1, XCL1, KLRD1
GO:0002822	regulation of adaptive immune response based on somatic recombination of immune receptors built from immunoglobulin superfamily domains	5/92	206/18986	0.0242718446601942	5.00897002954833	4.03697337072717	0.00328292196115408	0.0311800522413835	0.0244170869856036	3821/6375/3824/924/1604	5	KLRC1, XCL1, KLRD1, CD7, CD55
GO:0030889	negative regulation of B cell proliferation	2/92	18/18986	0.111111111111111	22.9299516908213	6.49531796526162	0.00337861896327427	0.031722192898799	0.0248416371270872	7305/4067	2	TYROBP, LYN
GO:1902036	regulation of hematopoietic stem cell differentiation	2/92	18/18986	0.111111111111111	22.9299516908213	6.49531796526162	0.00337861896327427	0.031722192898799	0.0248416371270872	25/4780	2	ABL1, NFE2L2
GO:0002823	negative regulation of adaptive immune response based on somatic recombination of immune receptors built from immunoglobulin superfamily domains	3/92	62/18986	0.0483870967741935	9.98562412342216	4.9450977606822	0.00338704580629787	0.031722192898799	0.0248416371270872	3821/6375/3824	3	KLRC1, XCL1, KLRD1
GO:0048259	regulation of receptor-mediated endocytosis	4/92	128/18986	0.03125	6.44904891304348	4.31633490577143	0.00348578521674199	0.0324965137947882	0.025448007524602	5336/8527/79890/3092	4	PLCG2, DGKD, RIN3, HIP1
GO:0043200	response to amino acid	4/92	129/18986	0.0310077519379845	6.39905628581058	4.29352176290745	0.00358418889321942	0.0331087403241228	0.0259274418855815	4067/80310/27244/4780	4	LYN, PDGFD, SESN1, NFE2L2
GO:0071621	granulocyte chemotaxis	4/92	129/18986	0.0310077519379845	6.39905628581058	4.29352176290745	0.00358418889321942	0.0331087403241228	0.0259274418855815	2207/6375/6846/10451	4	FCER1G, XCL1, XCL2, VAV3
GO:0043122	regulation of canonical NF-kappaB signal transduction	6/92	305/18986	0.019672131147541	4.05972915181753	3.75898075852972	0.00367387418142964	0.0337829430410553	0.0264554097753666	7088/5336/5966/2950/4792/25	6	TLE1, PLCG2, REL, GSTP1, NFKBIA, ABL1
GO:2000351	regulation of endothelial cell apoptotic process	3/92	64/18986	0.046875	9.67357336956522	4.85000049966719	0.0037054193247632	0.0339188384343708	0.0265618294058996	11126/25/4780	3	CD160, ABL1, NFE2L2
GO:0002281	macrophage activation involved in immune response	2/92	19/18986	0.105263157894737	21.7231121281465	6.30622866291226	0.00376423756607128	0.0341482179200099	0.0267414563933787	7305/5336	2	TYROBP, PLCG2
GO:0002283	neutrophil activation involved in immune response	2/92	19/18986	0.105263157894737	21.7231121281465	6.30622866291226	0.00376423756607128	0.0341482179200099	0.0267414563933787	2207/7305	2	FCER1G, TYROBP
GO:0032613	interleukin-10 production	3/92	66/18986	0.0454545454545455	9.3804347826087	4.75899459272507	0.00404148097606999	0.0360172511655929	0.0282050956131942	7305/5336/6375	3	TYROBP, PLCG2, XCL1
GO:0032623	interleukin-2 production	3/92	66/18986	0.0454545454545455	9.3804347826087	4.75899459272507	0.00404148097606999	0.0360172511655929	0.0282050956131942	5336/6375/25	3	PLCG2, XCL1, ABL1
GO:0032653	regulation of interleukin-10 production	3/92	66/18986	0.0454545454545455	9.3804347826087	4.75899459272507	0.00404148097606999	0.0360172511655929	0.0282050956131942	7305/5336/6375	3	TYROBP, PLCG2, XCL1
GO:0032663	regulation of interleukin-2 production	3/92	66/18986	0.0454545454545455	9.3804347826087	4.75899459272507	0.00404148097606999	0.0360172511655929	0.0282050956131942	5336/6375/25	3	PLCG2, XCL1, ABL1
GO:0030888	regulation of B cell proliferation	3/92	67/18986	0.0447761194029851	9.24042829331603	4.71493115996813	0.00421623594269524	0.037409847859967	0.0292956375519683	7305/4067/10451	3	TYROBP, LYN, VAV3
GO:0050866	negative regulation of cell activation	5/92	219/18986	0.0228310502283105	4.71163390907286	3.85502343988677	0.00425744302365936	0.0376105119513663	0.0294527775252003	7305/4067/6375/84959/116449	5	TYROBP, LYN, XCL1, UBASH3B, CLNK
GO:0038127	ERBB signaling pathway	4/92	136/18986	0.0294117647058824	6.06969309462916	4.1403085261702	0.00432639330716097	0.0380534506973332	0.0297996426877678	374/8527/3092/25	4	AREG, DGKD, HIP1, ABL1
GO:0043124	negative regulation of canonical NF-kappaB signal transduction	3/92	68/18986	0.0441176470588235	9.10453964194373	4.67178077937519	0.00439552059625399	0.0384941046156789	0.0301447186026988	7088/2950/4792	3	TLE1, GSTP1, NFKBIA
GO:0043491	phosphatidylinositol 3-kinase/protein kinase B signal transduction	6/92	317/18986	0.0189274447949527	3.90604855301056	3.64090400148571	0.00443111902545976	0.0386385939159702	0.0302578681184979	80310/11126/118788/5295/10451/3092	6	PDGFD, CD160, PIK3AP1, PIK3R1, VAV3, HIP1
GO:0045576	mast cell activation	3/92	69/18986	0.0434782608695652	8.97258979206049	4.62951069329899	0.00457936911189432	0.03954540106447	0.0309679884496851	4067/7462/116449	3	LYN, LAT2, CLNK
GO:0032930	positive regulation of superoxide anion generation	2/92	21/18986	0.0952380952380952	19.6542443064182	5.96826561498227	0.00459375642617422	0.03954540106447	0.0309679884496851	7305/2950	2	TYROBP, GSTP1
GO:2000010	positive regulation of protein localization to cell surface	2/92	21/18986	0.0952380952380952	19.6542443064182	5.96826561498227	0.00459375642617422	0.03954540106447	0.0309679884496851	7305/919	2	TYROBP, CD247
GO:0030183	B cell differentiation	4/92	139/18986	0.0287769784172662	5.93869252424148	4.07789024031177	0.00467398925603204	0.0399661403308736	0.0312974692082966	5336/2355/5295/25	4	PLCG2, FOSL2, PIK3R1, ABL1
GO:0051651	maintenance of location in cell	5/92	224/18986	0.0223214285714286	4.60646350931677	3.78881364306971	0.00468214298488238	0.0399661403308736	0.0312974692082966	4067/5336/6375/84959/25	5	LYN, PLCG2, XCL1, UBASH3B, ABL1
GO:0062197	cellular response to chemical stress	6/92	321/18986	0.0186915887850467	3.85737505079236	3.60282382766533	0.00470748087231298	0.0400135874146603	0.0313346250014641	80310/10365/2353/4929/25/4780	6	PDGFD, KLF2, FOS, NR4A2, ABL1, NFE2L2
GO:0072577	endothelial cell apoptotic process	3/92	70/18986	0.0428571428571429	8.8444099378882	4.58808977826193	0.00476781485943787	0.0403568596679615	0.0316034413717419	11126/25/4780	3	CD160, ABL1, NFE2L2
GO:0031623	receptor internalization	4/92	141/18986	0.0283687943262411	5.85445575084798	4.03728391147463	0.00491588182295606	0.0414367871993338	0.0324491322085477	2207/5336/79890/3092	4	FCER1G, PLCG2, RIN3, HIP1
GO:0035739	CD4-positive, alpha-beta T cell proliferation	2/92	22/18986	0.0909090909090909	18.7608695652174	5.81631408702517	0.00503727052863392	0.0419357953885861	0.0328399053307085	6375/1604	2	XCL1, CD55
GO:0071498	cellular response to fluid shear stress	2/92	22/18986	0.0909090909090909	18.7608695652174	5.81631408702517	0.00503727052863392	0.0419357953885861	0.0328399053307085	10365/4780	2	KLF2, NFE2L2
GO:2000561	regulation of CD4-positive, alpha-beta T cell proliferation	2/92	22/18986	0.0909090909090909	18.7608695652174	5.81631408702517	0.00503727052863392	0.0419357953885861	0.0328399053307085	6375/1604	2	XCL1, CD55
GO:0045055	regulated exocytosis	5/92	229/18986	0.0218340611353712	4.50588570343649	3.72452646266097	0.00513620455950767	0.0425841878028034	0.0333476611823082	4067/7462/3822/11126/116449	5	LYN, LAT2, KLRC2, CD160, CLNK
GO:0030032	lamellipodium assembly	3/92	72/18986	0.0416666666666667	8.59873188405797	4.50767852454736	0.00515862755396277	0.042595524659864	0.0333565390707367	26053/5295/10451	3	AUTS2, PIK3R1, VAV3
GO:0071674	mononuclear cell migration	5/92	231/18986	0.0216450216450216	4.46687370600414	3.69932711491431	0.00532628922047156	0.0438011507846096	0.0343006644279405	4067/6375/80310/2683/25	5	LYN, XCL1, PDGFD, B4GALT1, ABL1
GO:0050766	positive regulation of phagocytosis	3/92	73/18986	0.0410958904109589	8.48094103633115	4.4686332162512	0.00536105729032347	0.0439085785357262	0.0343847910587548	2207/5336/3560	3	FCER1G, PLCG2, IL2RB
GO:0032928	regulation of superoxide anion generation	2/92	23/18986	0.0869565217391304	17.945179584121	5.6740587759266	0.00549969927517156	0.0448624662648067	0.0351317801745891	7305/2950	2	TYROBP, GSTP1
GO:0071675	regulation of mononuclear cell migration	4/92	147/18986	0.0272108843537415	5.61549837326235	3.91999583380362	0.0056917316839248	0.0462424626368669	0.0362124548057782	4067/6375/80310/25	4	LYN, XCL1, PDGFD, ABL1
GO:0002090	regulation of receptor internalization	3/92	75/18986	0.04	8.25478260869565	4.39273542569833	0.00578011471480633	0.0465863429006104	0.0364817473088007	5336/79890/3092	3	PLCG2, RIN3, HIP1
GO:0002711	positive regulation of T cell mediated immunity	3/92	75/18986	0.04	8.25478260869565	4.39273542569833	0.00578011471480633	0.0465863429006104	0.0364817473088007	6375/924/1604	3	XCL1, CD7, CD55
GO:0036120	cellular response to platelet-derived growth factor stimulus	2/92	24/18986	0.0833333333333333	17.1974637681159	5.54048554037727	0.00598085302402294	0.0478231844569107	0.0374503174585169	80310/7525	2	PDGFD, YES1
GO:0046641	positive regulation of alpha-beta T cell proliferation	2/92	24/18986	0.0833333333333333	17.1974637681159	5.54048554037727	0.00598085302402294	0.0478231844569107	0.0374503174585169	6375/1604	2	XCL1, CD55
GO:0048872	homeostasis of number of cells	6/92	339/18986	0.0176991150442478	3.65255867641401	3.43872639460896	0.00611088146542422	0.0486705244273748	0.0381138690653272	4067/10365/2355/10000/6655/25	6	LYN, KLF2, FOSL2, AKT3, SOS2, ABL1

## Sheet: DOWN-Regulation
Table S4. GO enrichment analysis of PD-1- TRM (BP)
ID	Description	GeneRatio	BgRatio	RichFactor	FoldEnrichment	zScore	pvalue	p.adjust	qvalue	GeneID	Count	geneSymbols
GO:0009205	purine ribonucleoside triphosphate metabolic process	10/96	252/18986	0.0396825396825397	7.84804894179894	7.80147652906585	5.8875950779164e-07	0.000484819180926255	0.000429966020506324	4707/522/2597/4718/518/4725/168537/4709/5315/8850	10	NDUFB1, ATP5PF, GAPDH, NDUFC2, ATP5MC3, NDUFS5, GIMAP7, NDUFB3, PKM, KAT2B
GO:0009199	ribonucleoside triphosphate metabolic process	10/96	258/18986	0.0387596899224806	7.66553617571059	7.68465156667307	7.29782200789097e-07	0.000484819180926255	0.000429966020506324	4707/522/2597/4718/518/4725/168537/4709/5315/8850	10	NDUFB1, ATP5PF, GAPDH, NDUFC2, ATP5MC3, NDUFS5, GIMAP7, NDUFB3, PKM, KAT2B
GO:0009144	purine nucleoside triphosphate metabolic process	10/96	259/18986	0.0386100386100386	7.63593951093951	7.66554669850226	7.55955063814326e-07	0.000484819180926255	0.000429966020506324	4707/522/2597/4718/518/4725/168537/4709/5315/8850	10	NDUFB1, ATP5PF, GAPDH, NDUFC2, ATP5MC3, NDUFS5, GIMAP7, NDUFB3, PKM, KAT2B
GO:0009141	nucleoside triphosphate metabolic process	10/96	274/18986	0.0364963503649635	7.21791362530414	7.39068683181863	1.25970464405268e-06	0.000541574331394956	0.000480299809164691	4707/522/2597/4718/518/4725/168537/4709/5315/8850	10	NDUFB1, ATP5PF, GAPDH, NDUFC2, ATP5MC3, NDUFS5, GIMAP7, NDUFB3, PKM, KAT2B
GO:0009150	purine ribonucleotide metabolic process	11/96	348/18986	0.0316091954022989	6.25137691570881	7.04836031548243	1.47209303161626e-06	0.000541574331394956	0.000480299809164691	4707/522/2597/4718/518/4725/6095/168537/4709/5315/8850	11	NDUFB1, ATP5PF, GAPDH, NDUFC2, ATP5MC3, NDUFS5, RORA, GIMAP7, NDUFB3, PKM, KAT2B
GO:0006163	purine nucleotide metabolic process	12/96	440/18986	0.0272727272727273	5.39375	6.64754814161501	2.22274590317004e-06	0.000541574331394956	0.000480299809164691	4707/522/2597/4718/518/4725/6095/10135/168537/4709/5315/8850	12	NDUFB1, ATP5PF, GAPDH, NDUFC2, ATP5MC3, NDUFS5, RORA, NAMPT, GIMAP7, NDUFB3, PKM, KAT2B
GO:0046034	ATP metabolic process	9/96	228/18986	0.0394736842105263	7.80674342105263	7.37120477596153	2.32426626964643e-06	0.000541574331394956	0.000480299809164691	4707/522/2597/4718/518/4725/4709/5315/8850	9	NDUFB1, ATP5PF, GAPDH, NDUFC2, ATP5MC3, NDUFS5, NDUFB3, PKM, KAT2B
GO:0009259	ribonucleotide metabolic process	11/96	368/18986	0.0298913043478261	5.91162817028986	6.7827813321539	2.52786368928989e-06	0.000541574331394956	0.000480299809164691	4707/522/2597/4718/518/4725/6095/168537/4709/5315/8850	11	NDUFB1, ATP5PF, GAPDH, NDUFC2, ATP5MC3, NDUFS5, RORA, GIMAP7, NDUFB3, PKM, KAT2B
GO:0015986	proton motive force-driven ATP synthesis	6/96	77/18986	0.0779220779220779	15.4107142857143	9.03278197331276	2.53335186203462e-06	0.000541574331394956	0.000480299809164691	4707/522/4718/518/4725/4709	6	NDUFB1, ATP5PF, NDUFC2, ATP5MC3, NDUFS5, NDUFB3
GO:0019693	ribose phosphate metabolic process	11/96	376/18986	0.0292553191489362	5.78584884751773	6.68197201272554	3.1082987517179e-06	0.000598036679830524	0.000530373923845759	4707/522/2597/4718/518/4725/6095/168537/4709/5315/8850	11	NDUFB1, ATP5PF, GAPDH, NDUFC2, ATP5MC3, NDUFS5, RORA, GIMAP7, NDUFB3, PKM, KAT2B
GO:0006120	mitochondrial electron transport, NADH to ubiquinone	5/96	51/18986	0.0980392156862745	19.3892973856209	9.37437899914466	5.81437025583585e-06	0.00101698621565711	0.000901922888488986	4707/4718/4725/23479/4709	5	NDUFB1, NDUFC2, NDUFS5, ISCU, NDUFB3
GO:1902600	proton transmembrane transport	8/96	195/18986	0.041025641025641	8.11367521367521	7.11805485559572	6.57072254291958e-06	0.00105350584771477	0.000934310635269529	4707/522/4718/518/533/4725/8992/4709	8	NDUFB1, ATP5PF, NDUFC2, ATP5MC3, ATP6V0B, NDUFS5, ATP6V0E1, NDUFB3
GO:0009117	nucleotide metabolic process	12/96	500/18986	0.024	4.7465	6.05221298581607	8.19085804851902e-06	0.00121224699118081	0.00107509157057889	4707/522/2597/4718/518/4725/6095/10135/168537/4709/5315/8850	12	NDUFB1, ATP5PF, GAPDH, NDUFC2, ATP5MC3, NDUFS5, RORA, NAMPT, GIMAP7, NDUFB3, PKM, KAT2B
GO:0006754	ATP biosynthetic process	6/96	100/18986	0.06	11.8663	7.76666616501164	1.16019455187031e-05	0.00159443879842749	0.00141404163051261	4707/522/4718/518/4725/4709	6	NDUFB1, ATP5PF, NDUFC2, ATP5MC3, NDUFS5, NDUFB3
GO:0001865	NK T cell differentiation	3/96	11/18986	0.272727272727273	53.9375	12.519696942378	2.00721788041917e-05	0.00248337810092143	0.00220240502330323	639/9760/7048	3	PRDM1, TOX, TGFBR2
GO:0009206	purine ribonucleoside triphosphate biosynthetic process	6/96	111/18986	0.0540540540540541	10.6903153153153	7.29929399942683	2.10758598309425e-05	0.00248337810092143	0.00220240502330323	4707/522/4718/518/4725/4709	6	NDUFB1, ATP5PF, NDUFC2, ATP5MC3, NDUFS5, NDUFB3
GO:0009145	purine nucleoside triphosphate biosynthetic process	6/96	112/18986	0.0535714285714286	10.5948660714286	7.26007139184277	2.21787344271418e-05	0.00248337810092143	0.00220240502330323	4707/522/4718/518/4725/4709	6	NDUFB1, ATP5PF, NDUFC2, ATP5MC3, NDUFS5, NDUFB3
GO:0042776	proton motive force-driven mitochondrial ATP synthesis	5/96	68/18986	0.0735294117647059	14.5419730392157	7.97487214191665	2.4110631170533e-05	0.00248337810092143	0.00220240502330323	4707/522/4718/4725/4709	5	NDUFB1, ATP5PF, NDUFC2, NDUFS5, NDUFB3
GO:0097250	mitochondrial respirasome assembly	6/96	114/18986	0.0526315789473684	10.4089912280702	7.18309257591015	2.45240041151285e-05	0.00248337810092143	0.00220240502330323	4707/4718/4725/84987/192286/4709	6	NDUFB1, NDUFC2, NDUFS5, COX14, HIGD2A, NDUFB3
GO:0009201	ribonucleoside triphosphate biosynthetic process	6/96	116/18986	0.0517241379310345	10.229525862069	7.1079992598482	2.70649497818215e-05	0.00260364816901123	0.00230906755770172	4707/522/4718/518/4725/4709	6	NDUFB1, ATP5PF, NDUFC2, ATP5MC3, NDUFS5, NDUFB3
GO:0032823	regulation of natural killer cell differentiation	3/96	13/18986	0.230769230769231	45.6394230769231	11.4774969017875	3.45370159006181e-05	0.00316424850441853	0.00280624074059658	639/6777/9760	3	PRDM1, STAT5B, TOX
GO:0052548	regulation of endopeptidase activity	8/96	248/18986	0.032258064516129	6.37970430107527	6.07921588685708	3.73000427794614e-05	0.0032620582867129	0.00289298417921086	51065/2597/3932/841/5721/114769/4217/5696	8	RPS27L, GAPDH, LCK, CASP8, PSME2, CARD16, MAP3K5, PSMB8
GO:0009142	nucleoside triphosphate biosynthetic process	6/96	124/18986	0.0483870967741935	9.5695564516129	6.82496226693946	3.94318844701276e-05	0.00329856285741415	0.00292535856869917	4707/522/4718/518/4725/4709	6	NDUFB1, ATP5PF, NDUFC2, ATP5MC3, NDUFS5, NDUFB3
GO:0017014	protein nitrosylation	3/96	15/18986	0.2	39.5541666666667	10.6487045163687	5.45430850146611e-05	0.00417817996602726	0.00370545449443604	2597/7295/493	3	GAPDH, TXN, ATP2B4
GO:0018119	peptidyl-cysteine S-nitrosylation	3/96	15/18986	0.2	39.5541666666667	10.6487045163687	5.45430850146611e-05	0.00417817996602726	0.00370545449443604	2597/7295/493	3	GAPDH, TXN, ATP2B4
GO:0072522	purine-containing compound biosynthetic process	8/96	263/18986	0.0304182509505703	6.01584283903675	5.83927614869152	5.64618914328008e-05	0.00417817996602726	0.00370545449443604	4707/522/4718/518/4725/9524/10135/4709	8	NDUFB1, ATP5PF, NDUFC2, ATP5MC3, NDUFS5, TECR, NAMPT, NDUFB3
GO:0032509	endosome transport via multivesicular body sorting pathway	4/96	42/18986	0.0952380952380952	18.8353174603175	8.24887238683172	5.92905357473094e-05	0.0042249996584379	0.00374697693748104	23585/89853/1130/23484	4	TMEM50A, MVB12B, LYST, LEPROTL1
GO:0006164	purine nucleotide biosynthetic process	7/96	197/18986	0.0355329949238579	7.02739001692047	6.06227331737643	6.36189063649995e-05	0.00437152770879496	0.00387692658713023	4707/522/4718/518/4725/10135/4709	7	NDUFB1, ATP5PF, NDUFC2, ATP5MC3, NDUFS5, NAMPT, NDUFB3
GO:0019646	aerobic electron transport chain	5/96	93/18986	0.0537634408602151	10.6328405017921	6.63850550440308	0.000108820097110302	0.00679792323041398	0.00602879612457657	4707/4718/4725/23479/4709	5	NDUFB1, NDUFC2, NDUFS5, ISCU, NDUFB3
GO:0071985	multivesicular body sorting pathway	4/96	49/18986	0.0816326530612245	16.1445578231293	7.56700439911988	0.00010923690206342	0.00679792323041398	0.00602879612457657	23585/89853/1130/23484	4	TMEM50A, MVB12B, LYST, LEPROTL1
GO:0006119	oxidative phosphorylation	6/96	149/18986	0.0402684563758389	7.96392617449664	6.08367999812835	0.000109529948099186	0.00679792323041398	0.00602879612457657	4707/522/4718/4725/23479/4709	6	NDUFB1, ATP5PF, NDUFC2, NDUFS5, ISCU, NDUFB3
GO:0009152	purine ribonucleotide biosynthetic process	6/96	156/18986	0.0384615384615385	7.60657051282051	5.90660803841066	0.000140887865133265	0.00847088289113756	0.00751247465069153	4707/522/4718/518/4725/4709	6	NDUFB1, ATP5PF, NDUFC2, ATP5MC3, NDUFS5, NDUFB3
GO:0042773	ATP synthesis coupled electron transport	5/96	101/18986	0.0495049504950495	9.79063531353135	6.3146225182739	0.000160659198200511	0.00909142050993481	0.00806280372393278	4707/4718/4725/23479/4709	5	NDUFB1, NDUFC2, NDUFS5, ISCU, NDUFB3
GO:0042775	mitochondrial ATP synthesis coupled electron transport	5/96	101/18986	0.0495049504950495	9.79063531353135	6.3146225182739	0.000160659198200511	0.00909142050993481	0.00806280372393278	4707/4718/4725/23479/4709	5	NDUFB1, NDUFC2, NDUFS5, ISCU, NDUFB3
GO:0033108	mitochondrial respiratory chain complex assembly	5/96	103/18986	0.0485436893203883	9.60052588996764	6.23925968194629	0.000176154314322713	0.00966204275573412	0.00856886492342981	4707/4718/4725/84987/4709	5	NDUFB1, NDUFC2, NDUFS5, COX14, NDUFB3
GO:0009165	nucleotide biosynthetic process	7/96	233/18986	0.0300429184549356	5.94161	5.41048571174834	0.000180786662789204	0.00966204275573412	0.00856886492342981	4707/522/4718/518/4725/10135/4709	7	NDUFB1, ATP5PF, NDUFC2, ATP5MC3, NDUFS5, NAMPT, NDUFB3
GO:0030217	T cell differentiation	8/96	320/18986	0.025	4.94427083333333	5.0727215616321	0.000218658842032069	0.0112912796784284	0.0100137675668741	639/3932/22806/6777/6095/9760/27086/7048	8	PRDM1, LCK, IKZF3, STAT5B, RORA, TOX, FOXP1, TGFBR2
GO:1901293	nucleoside phosphate biosynthetic process	8/96	321/18986	0.0249221183800623	4.92886812045691	5.06093673695541	0.000223326670917905	0.0112912796784284	0.0100137675668741	4707/522/4718/518/4725/9524/10135/4709	8	NDUFB1, ATP5PF, NDUFC2, ATP5MC3, NDUFS5, TECR, NAMPT, NDUFB3
GO:0009260	ribonucleotide biosynthetic process	6/96	171/18986	0.0350877192982456	6.93932748538012	5.56170762313585	0.000232011295702826	0.0112912796784284	0.0100137675668741	4707/522/4718/518/4725/4709	6	NDUFB1, ATP5PF, NDUFC2, ATP5MC3, NDUFS5, NDUFB3
GO:0001779	natural killer cell differentiation	3/96	24/18986	0.125	24.7213541666667	8.28949293497666	0.000234745939260466	0.0112912796784284	0.0100137675668741	639/6777/9760	3	PRDM1, STAT5B, TOX
GO:0010257	NADH dehydrogenase complex assembly	4/96	62/18986	0.0645161290322581	12.7594086021505	6.61149683457687	0.000273530092489613	0.0125302832845242	0.0111125884693149	4707/4718/4725/4709	4	NDUFB1, NDUFC2, NDUFS5, NDUFB3
GO:0032981	mitochondrial respiratory chain complex I assembly	4/96	62/18986	0.0645161290322581	12.7594086021505	6.61149683457687	0.000273530092489613	0.0125302832845242	0.0111125884693149	4707/4718/4725/4709	4	NDUFB1, NDUFC2, NDUFS5, NDUFB3
GO:0046390	ribose phosphate biosynthetic process	6/96	178/18986	0.0337078651685393	6.66643258426966	5.41468700731077	0.000287937107960696	0.0128835115282879	0.0114258519462494	4707/522/4718/518/4725/4709	6	NDUFB1, ATP5PF, NDUFC2, ATP5MC3, NDUFS5, NDUFB3
GO:0030098	lymphocyte differentiation	9/96	426/18986	0.0211267605633803	4.17825704225352	4.72965834499932	0.00030655118668225	0.0132485734447386	0.0117496102166108	639/3932/22806/6777/6095/80762/9760/27086/7048	9	PRDM1, LCK, IKZF3, STAT5B, RORA, NDFIP1, TOX, FOXP1, TGFBR2
GO:1902105	regulation of leukocyte differentiation	8/96	337/18986	0.0237388724035608	4.6948565776459	4.87876275166529	0.000309867882023512	0.0132485734447386	0.0117496102166108	639/22806/6777/841/80762/9760/27086/7048	8	PRDM1, IKZF3, STAT5B, CASP8, NDFIP1, TOX, FOXP1, TGFBR2
GO:1903706	regulation of hemopoiesis	9/96	433/18986	0.0207852193995381	4.11071016166282	4.66789804876257	0.000345341553025051	0.0144442858265261	0.0128100379280002	639/22806/10519/6777/841/80762/9760/27086/7048	9	PRDM1, IKZF3, CIB1, STAT5B, CASP8, NDFIP1, TOX, FOXP1, TGFBR2
GO:0051235	maintenance of location	8/96	345/18986	0.0231884057971014	4.58599033816425	4.79191380680826	0.000362450105858382	0.014701968335259	0.0130385658559223	1729/3932/7529/7295/6777/57674/9446/114882	8	DIAPH1, LCK, YWHAB, TXN, STAT5B, RNF213, GSTO1, OSBPL8
GO:0052547	regulation of peptidase activity	8/96	346/18986	0.023121387283237	4.57273603082852	4.78124461672783	0.000369505933002356	0.014701968335259	0.0130385658559223	51065/2597/3932/841/5721/114769/4217/5696	8	RPS27L, GAPDH, LCK, CASP8, PSME2, CARD16, MAP3K5, PSMB8
GO:0032511	late endosome to vacuole transport via multivesicular body sorting pathway	3/96	28/18986	0.107142857142857	21.1897321428571	7.6214613521944	0.00037442642849672	0.014701968335259	0.0130385658559223	23585/89853/23484	3	TMEM50A, MVB12B, LEPROTL1
GO:0022904	respiratory electron transport chain	5/96	125/18986	0.04	7.91083333333333	5.52621791723574	0.000432462200301201	0.0166411454675902	0.0147583416144894	4707/4718/4725/23479/4709	5	NDUFB1, NDUFC2, NDUFS5, ISCU, NDUFB3
GO:0046631	alpha-beta T cell activation	6/96	196/18986	0.0306122448979592	6.05420918367347	5.07040670870749	0.00048103163415157	0.0181471541981886	0.0160939582860618	639/6095/80762/9760/27086/7048	6	PRDM1, RORA, NDFIP1, TOX, FOXP1, TGFBR2
GO:0035710	CD4-positive, alpha-beta T cell activation	5/96	129/18986	0.0387596899224806	7.66553617571059	5.4152508938453	0.000499528984493846	0.0184825724262723	0.016391426798877	6095/80762/9760/27086/7048	5	RORA, NDFIP1, TOX, FOXP1, TGFBR2
GO:0009060	aerobic respiration	6/96	200/18986	0.03	5.93313	4.9997109526667	0.000535159785218227	0.0194273099388654	0.0172292753096077	4707/522/4718/4725/23479/4709	6	NDUFB1, ATP5PF, NDUFC2, NDUFS5, ISCU, NDUFB3
GO:0046632	alpha-beta T cell differentiation	5/96	133/18986	0.037593984962406	7.43499373433584	5.30895022298339	0.000574142383104815	0.0204564804646975	0.0181420039573666	639/6095/9760/27086/7048	5	PRDM1, RORA, TOX, FOXP1, TGFBR2
GO:0022900	electron transport chain	5/96	135/18986	0.037037037037037	7.32484567901234	5.25744283683259	0.00061444423022998	0.0214943763447724	0.0190624707598622	4707/4718/4725/23479/4709	5	NDUFB1, NDUFC2, NDUFS5, ISCU, NDUFB3
GO:0010950	positive regulation of endopeptidase activity	5/96	137/18986	0.0364963503649635	7.21791362530414	5.20697808109272	0.000656832557221799	0.0225668900016918	0.0200136386326417	51065/3932/841/5721/4217	5	RPS27L, LCK, CASP8, PSME2, MAP3K5
GO:0018198	peptidyl-cysteine modification	3/96	36/18986	0.0833333333333333	16.4809027777778	6.62777665120904	0.000792514123678608	0.026750827613292	0.0237241993441001	2597/7295/493	3	GAPDH, TXN, ATP2B4
GO:0006091	generation of precursor metabolites and energy	9/96	490/18986	0.0183673469387755	3.63252551020408	4.20878419878804	0.0008387618078073	0.0278237537624352	0.0246757330391222	4707/522/2597/4718/4725/23479/4709/5315/8850	9	NDUFB1, ATP5PF, GAPDH, NDUFC2, NDUFS5, ISCU, NDUFB3, PKM, KAT2B
GO:0071356	cellular response to tumor necrosis factor	6/96	221/18986	0.0271493212669683	5.36934389140271	4.65760890232411	0.00090162477940962	0.028601123631733	0.0253651501296855	10519/841/6095/114769/4217/27086	6	CIB1, CASP8, RORA, CARD16, MAP3K5, FOXP1
GO:0010952	positive regulation of peptidase activity	5/96	147/18986	0.0340136054421769	6.72689909297052	4.96905968915606	0.000902485926553541	0.028601123631733	0.0253651501296855	51065/3932/841/5721/4217	5	RPS27L, LCK, CASP8, PSME2, MAP3K5
GO:0043122	regulation of canonical NF-kappaB signal transduction	7/96	305/18986	0.0229508196721311	4.53900273224044	4.44176620717176	0.000906792381255569	0.028601123631733	0.0253651501296855	2597/841/6095/114769/80762/79931/57162	7	GAPDH, CASP8, RORA, CARD16, NDFIP1, TNIP3, PELI1
GO:0045324	late endosome to vacuole transport	3/96	38/18986	0.0789473684210526	15.6134868421053	6.42819290979586	0.000929544751439477	0.0288458726091863	0.0255822078452189	23585/89853/23484	3	TMEM50A, MVB12B, LEPROTL1
GO:0045619	regulation of lymphocyte differentiation	6/96	223/18986	0.0269058295964126	5.32118834080717	4.62731885154018	0.000944646968778674	0.0288492185385741	0.0255851752111985	639/22806/6777/80762/9760/7048	6	PRDM1, IKZF3, STAT5B, NDFIP1, TOX, TGFBR2
GO:0032814	regulation of natural killer cell activation	3/96	40/18986	0.075	14.8328	6.24319	0.00108072940870327	0.0324894278491419	0.028813525847171	639/6777/9760	3	PRDM1, STAT5B, TOX
GO:0072015	podocyte development	2/96	11/18986	0.181818181818182	35.9583333333333	8.26763143223546	0.00135085579291634	0.0389471077476265	0.0345405742744844	8826/171023	2	IQGAP1, ASXL1
GO:2000169	regulation of peptidyl-cysteine S-nitrosylation	2/96	11/18986	0.181818181818182	35.9583333333333	8.26763143223546	0.00135085579291634	0.0389471077476265	0.0345405742744844	7295/493	2	TXN, ATP2B4
GO:0007249	canonical NF-kappaB signal transduction	7/96	327/18986	0.0214067278287462	4.23362640163099	4.20479158458217	0.00135626622613876	0.0389471077476265	0.0345405742744844	2597/841/6095/114769/80762/79931/57162	7	GAPDH, CASP8, RORA, CARD16, NDFIP1, TNIP3, PELI1
GO:0034612	response to tumor necrosis factor	6/96	243/18986	0.0246913580246914	4.8832304526749	4.3431185823542	0.00146736222963375	0.041517719556108	0.0368203432544321	10519/841/6095/114769/4217/27086	6	CIB1, CASP8, RORA, CARD16, MAP3K5, FOXP1
GO:2000116	regulation of cysteine-type endopeptidase activity	5/96	167/18986	0.029940119760479	5.92128243512974	4.55368717867448	0.0015910604705995	0.0437830319234548	0.0388293548243354	51065/3932/841/114769/4217	5	RPS27L, LCK, CASP8, CARD16, MAP3K5
GO:0002638	negative regulation of immunoglobulin production	2/96	12/18986	0.166666666666667	32.9618055555556	7.89527785015273	0.00161569400549132	0.0437830319234548	0.0388293548243354	7009/80762	2	TMBIM6, NDFIP1
GO:0072310	glomerular epithelial cell development	2/96	12/18986	0.166666666666667	32.9618055555556	7.89527785015273	0.00161569400549132	0.0437830319234548	0.0388293548243354	8826/171023	2	IQGAP1, ASXL1
GO:0045333	cellular respiration	6/96	249/18986	0.0240963855421687	4.76556224899598	4.26387451323791	0.00166059893681627	0.0443748938115902	0.0393542525815668	4707/522/4718/4725/23479/4709	6	NDUFB1, ATP5PF, NDUFC2, NDUFS5, ISCU, NDUFB3
GO:0030101	natural killer cell activation	4/96	102/18986	0.0392156862745098	7.75571895424837	4.87696459091447	0.00178650684930938	0.0470854681927569	0.0417581485613628	639/6777/841/9760	4	PRDM1, STAT5B, CASP8, TOX
GO:0007034	vacuolar transport	5/96	173/18986	0.0289017341040462	5.71592003853565	4.44206996722331	0.00185762470988195	0.0482982424569306	0.042833707748487	23585/89853/1130/80762/23484	5	TMEM50A, MVB12B, LYST, NDFIP1, LEPROTL1
