# Supplementary material for: The Proximity of PD-1−CD103+ Tissue-Resident CD8+ T Cells to Tumor Cells Is Correlated with Improved Clinical Outcomes in Patients with Cholangiocarcinoma
Source: Cancers (Basel). 2026 Feb 19;18(4):680. doi: 10.3390/cancers18040680 (PMC12939198; doi:10.3390/cancers18040680)
Supplement: Supplementary file 1 [file cancers-18-00680-s001.zip › Table S5.xlsx]

## Sheet: Survival Plot
Table S5. Original and FDR-adjusted p-values for statistical tests
Figure	Classification	Original p-value	FDR_corrected p-value
Fig2 B	(Intra-tumor) CD8+CD103+ density	0.84832	0.84832
Fig2 B	(Intra-tumor) CD8+CD103+ %of CD8+	0.0236939	0.0907205
Fig2 C	(Intra-tumor) CD8+PD-1+ density	0.0305029	0.0907205
Fig2 C	(Intra-tumor) CD8+PD-1+ %of CD8+	0.0340202	0.0907205
Fig2 D	(Intra-tumor) CD8+CD69+ density	0.207216	0.414431
Fig2 D	(Intra-tumor) CD8+CD69+ %of CD8+	0.447359	0.715774
Fig2 E	(Intra-tumor) CD8+TCF-1+ density	0.721333	0.82438
Fig2 E	(Intra-tumor) CD8+TCF-1+ %of CD8+	0.565211	0.753614
Fig2 B	(Stroma) CD8+TCF-1+ %of CD8+	0.0715442	0.572354
Fig2 B	(Stroma) CD8+PD-1+ %of CD8+	0.775896	0.775896
Fig2 C	(Stroma) CD8+CD69+ %of CD8+	0.241487	0.688172
Fig2 C	(Stroma) CD8+CD103+ %of CD8+	0.597703	0.772064
Fig2 D	(Stroma) CD8+TCF-1+ density	0.344086	0.688172
Fig2 D	(Stroma) CD8+PD-1+ density	0.675556	0.772064
Fig2 E	(Stroma) CD8+CD69+ density	0.591943	0.772064
Fig2 E	(Stroma) CD8+CD103+ density	0.334392	0.688172
FigS2 A	(Whole TMA) CD8+CD103+ density	0.852571	0.890305
FigS2 A	(Whole TMA) CD8+PD-1+ density	0.00969489	0.087254
FigS2 A	(Whole TMA) CD8+CD69+ density	0.851054	0.890305
FigS2 A	(Whole TMA) CD8+TCF-1+ density	0.890305	0.890305
FigS2 A	(Whole TMA) CD8+ density	0.422499	0.633749
FigS2 B	(Whole TMA) CD8+CD103+ %of CD8+	0.035942	0.161739
FigS2 B	(Whole TMA) CD8+PD-1+ %of CD8+	0.0849618	0.254886
FigS2 B	(Whole TMA) CD8+CD69+ %of CD8+	0.207915	0.467808
FigS2 B	(Whole TMA) CD8+TCF-1+ %of CD8+	0.407486	0.633749
Fig4 B	CD8+PD-1+CD103+ density	0.408176	0.408176
Fig4 B	CD8+PD-1+CD103+ %of CD8+	0.082678	0.165355
Fig4 B	CD8+PD-1-CD103+ density	0.130797	0.174396
Fig4 B	CD8+PD-1-CD103+ %of CD8+	0.006776	0.027102

## Sheet: Boxplot
Table S5. Original and FDR-adjusted p-values for statistical tests
Figure	Classification	Original p-value	FDR_corrected p-value
Fig2 A	(Intra-tumor v.s. Stroma) CD8+ density	0.5254	0.65675
Fig2 A	(Intra-tumor v.s. Stroma) CD8+CD103+ density	0.219	0.5475
Fig2 A	(Intra-tumor v.s. Stroma) CD8+PD-1+ density	0.0431	0.2155
Fig2 A	(Intra-tumor v.s. Stroma) CD8+CD69+ density	0.3317	0.552833
Fig2 A	(Intra-tumor v.s. Stroma) CD8+TCF-1+ density	0.9825	0.9825
Fig2 A	(Intra-tumor v.s. Stroma) CD8+CD103+ %of CD8+	0.4927	0.656933
Fig2 A	(Intra-tumor v.s. Stroma) CD8+PD-1+ %of CD8+	0.001	0.004
Fig2 A	(Intra-tumor v.s. Stroma) CD8+CD69+ %of CD8+	0.973	0.973
Fig2 A	(Intra-tumor v.s. Stroma) CD8+TCF-1+ %of CD8+	0.1375	0.275
FigS1 B	(Tumor v.s. Stroma) CD8+CD103+ density	0.1624	0.7558
FigS1 B	(Tumor v.s. Stroma) CD8+PD-1+ density	0.5148	0.7558
FigS1 B	(Tumor v.s. Stroma) CD8+CD69+ density	0.5317	0.7558
FigS1 B	(Tumor v.s. Stroma) CD8+TCF-1+ density	0.7558	0.7558
FigS1 B	(Tumor v.s. Stroma) CD8+ density	0.7301	0.7558
FigS1 C	(Tumor v.s. Stroma) CD8+CD103+ %of CD8+	0.0137	0.0548
FigS1 C	(Tumor v.s. Stroma) CD8+PD-1+ %of CD8+	0.2494	0.332533
FigS1 C	(Tumor v.s. Stroma) CD8+CD69+ %of CD8+	0.8671	0.8671
FigS1 C	(Tumor v.s. Stroma) CD8+TCF-1+ %of CD8+	0.0642	0.1284
